# Supplementary material for: Irreproducible results and unsupported conclusions in Ahmad et al. [BMC genomics (2020) 21:656]
Source: BMC Genomics. 2023 Dec 18;24:778. doi: 10.1186/s12864-023-09883-4 (PMC10726643; doi:10.1186/s12864-023-09883-4)
Supplement: Supplementary file 1 — Comparison of the number of mapped reads reported in [1] and our own mappings, and the corresponding coverage ratio values (in red when >1.5) using Bowtie2 and SSAHA2, against the 61 and 26 transcriptome contigs downloaded from EBI and NCBI, respectively. Two sheets are shown for each contig collection, one without normalization for 0B and 1B library size differences between 0B and 1B, as donde in [1], and another performing such normalization. Note how the number of contigs passing the 1.5 1B/0B ratio (last row in each sheet) was much lower when normalization was performed. [file 12864_2023_9883_MOESM1_ESM.xlsx]

## Sheet: 61contigs_notrim
Supplementary File 1. Comparison of the number of mapped reads reported in [1] and our own mappings, and the corresponding coverage ratio values (in red when >1.5) using Bowtie2 and SSAHA2, against the 61 and 26 transcriptome contigs downloaded from EBI and NCBI, respectively. Two sheets are shown for each contig collection, one without normalization for 0B and 1B library size differences between…
Reference:							Our mappings
EBI transcriptome A.mexicanus							Unnormalized number of mapped reads
		Ahmad et al.	Ahmad et al. mappings (Bowtie2)				Bowtie2				SSAHA2
Accesion	Accession	Annotation	Acor 0B	Acor 1B	1B/0B		Acor 0B	Acor 1B	1B/0B		Acor 0B	Acor 1B	1B/0B
ENA|FO207880|FO207880.1	ARA0AAA105YI15EM1	tars	277	1496	5.40072		42	216	5.14286		490	2598	5.30204
ENA|FO214127|FO214127.1	ARA0AAA12YF15EM1	exosc7	251	968	3.85657		11	11	1		228	327	1.43421
ENA|FO248003|FO248003.1	ARA0ABA11YM14EM1	zgc	61	224	3.67213		10	25	2.5		104	335	3.22115
ENA|FO261966|FO261966.1	ARA0ABA3YF16EM1	ndufa11	49	178	3.63265		2	2	1		1472	3287	2.23302
ENA|FO256281|FO256281.1	ARA0ABA22YA20EM1	shisal1b	57	200	3.50877		23	70	3.04348		288	578	2.00694
ENA|FO260515|FO260515.1	ARA0ABA43YF05EM1	pcdh1g31	135	431	3.19259		98	237	2.41837		370	1041	2.81351
ENA|FO204377|FO204377.1	ARA0AAA114YE08EM2	vps35	62	194	3.12903		37	156	4.21622		390	1121	2.87436
ENA|FO361455|FO361455.1	ARA0AFA5YA16EM1	gon4l	119	357	3		8	19	2.375		161	430	2.67081
ENA|FO215912|FO215912.1	ARA0AAA117YG08EM1	scn12aa	51	145	2.84314		4	6	1.5		94	221	2.35106
ENA|FO340667|FO340667.1	ARA0AEA6YB13EM1	fabp11b	120	333	2.775		8	28	3.5		121	341	2.81818
ENA|FO230351|FO230351.1	ARA0AAA69YO04EM1	ipo11	192	522	2.71875		27	99	3.66667		392	1351	3.44643
ENA|FO215953|FO215953.1	ARA0AAA117YE05EM1	kmt2d	1145	3090	2.69869		13	13	1		69	102	1.47826
ENA|FO218340|FO218340.1	ARA0AAA32YE23EM1	lpcat3	125	332	2.656		1	6	6		795	1411	1.77484
ENA|FO240476|FO240476.1	ARA0AAA75YO09EM1	sacs	67	173	2.58209		14	27	1.92857		214	430	2.00935
ENA|FO212474|FO212474.1	ARA0AAA16YP23EM1	slc16a13	273	696	2.54945		16	6	0.375		292	726	2.4863
ENA|FO254907|FO254907.1	ARA0ABA25YP07EM1	wnk4b	74	188	2.54054		0	9	#DIV/0!		111	294	2.64865
ENA|FO283052|FO283052.1	ARA0ABA82YL21EM1	si	143	356	2.48951		5	17	3.4		187	474	2.53476
ENA|FO223881|FO223881.1	ARA0AAA54YA18EM1	zgc	80	199	2.4875		8	10	1.25		111	247	2.22523
ENA|FO254136|FO254136.1	ARA0ABA105YA05EM1	si	46	113	2.45652		12	19	1.58333		66	102	1.54545
ENA|FO242782|FO242782.1	ARA0ABA101YH11EM1	acaa1	58	141	2.43103		76	167	2.19737		130	243	1.86923
ENA|FO266064|FO266064.1	ARA0ABA2YC21EM1	mbd5	44	103	2.34091		41	56	1.36585		602	922	1.53156
ENA|FO251254|FO251254.1	ARA0ABA111YP21EM1	hsd11b1la	59	138	2.33898		30	56	1.86667		164	215	1.31098
ENA|FO302843|FO302843.1	ARA0ACA3YE14EM1	gtf2e1	55	128	2.32727		72	106	1.47222		159	254	1.59748
ENA|FO283585|FO283585.1	ARA0ABA81YE02EM1	MTG2	69	160	2.31884		12	14	1.16667		161	201	1.24845
ENA|FO345462|FO345462.1	ARA0AFA26YG15EM1	vegfaa	246	567	2.30488		17	34	2		333	802	2.40841
ENA|FO239960|FO239960.1	ARA0AAA77YF13EM1	doc2b	98	221	2.2551		59	143	2.42373		157	286	1.82166
ENA|FO222595|FO222595.1	ARA0AAA57YJ09EM1	si	119	268	2.2521		22	69	3.13636		971	1564	1.61071
ENA|FO204578|FO204578.1	ARA0AAA113YL14EM1	lrch3	61	137	2.2459		33	71	2.15152		99	211	2.13131
ENA|FO291596|FO291596.1	ARA0ABA92YP02EM1	adgrl1a	54	121	2.24074		6	12	2		139	229	1.64748
ENA|FO245903|FO245903.1	ARA0AAA93YP06EM1	ufc1	68	152	2.23529		25	30	1.2		270	339	1.25556
ENA|FO226110|FO226110.1	ARA0AAA45YM12EM2	PKP4	57	127	2.22807		6	26	4.33333		124	205	1.65323
ENA|FO220251|FO220251.1	ARA0AAA27YO15EM1	cnksr1	449	998	2.22272		29	42	1.44828		985	1771	1.79797
ENA|FO239340|FO239340.1	ARA0AAA79YB19EM1	rhbdl3	162	357	2.2037		54	119	2.2037		205	423	2.06341
ENA|FO210843|FO210843.1	ARA0AAA1YJ15CM1	pcdh2ab5	69	152	2.2029		1	0	0		72	112	1.55556
ENA|FO334161|FO334161.1	ARA0AEA35YF10EM1	tldc1	79	174	2.20253		11	37	3.36364		147	235	1.59864
ENA|FO234622|FO234622.1	ARA0AAA59YE17EM1	entpd8	97	213	2.19588		16	31	1.9375		121	195	1.61157
ENA|FO253080|FO253080.1	ARA0ABA107YN23EM1	recql4	65	142	2.18462		33	70	2.12121		95	241	2.53684
ENA|FO209591|FO209591.1	ARA0AAA100YM07EM1	myt1b	324	707	2.1821		42	0	0		407	824	2.02457
ENA|FO221079|FO221079.1	ARA0AAA25YJ15EM1	spag8	42	91	2.16667		53	78	1.4717		170	215	1.26471
ENA|FO224455|FO224455.1	ARA0AAA52YG22EM1	ndufv1	48	104	2.16667		27	44	1.62963		263	339	1.28897
ENA|FO222807|FO222807.1	ARA0AAA57YA06EM1	hoxb2a	49	106	2.16327		1	1	1		101	139	1.37624
ENA|FO219036|FO219036.1	ARA0AAA30YF06EM2	rxylt1	592	1274	2.15203		267	567	2.1236		3369	7851	2.33037
ENA|FO230775|FO230775.1	ARA0AAA68YL16EM1	cdk12	115	247	2.14783		15	26	1.73333		233	391	1.67811
ENA|FO206192|FO206192.1	ARA0AAA10YF03EM1	srp9	52	111	2.13462		94	154	1.6383		248	340	1.37097
ENA|FO380471|FO380471.1	ARA0AGA7YP20EM1	arpc1a	99	211	2.13131		66	156	2.36364		136	279	2.05147
ENA|FO212494|FO212494.1	ARA0AAA16YP03EM1	fibpb	100	212	2.12		38	92	2.42105		132	266	2.01515
ENA|FO360918|FO360918.1	ARA0AFA6YJ23EM1	slain1a	187	396	2.11765		64	143	2.23438		251	528	2.10359
ENA|FO219266|FO219266.1	ARA0AAA2YL01EM1	rasal2	52	110	2.11538		14	30	2.14286		88	151	1.71591
ENA|FO227165|FO227165.1	ARA0AAA42YK17EM1	sntb1	73	154	2.10959		0	0	#DIV/0!		150	255	1.7
ENA|FO262416|FO262416.1	ARA0ABA39YB05EM1	hephl1b	83	171	2.06024		17	21	1.23529		149	216	1.44966
ENA|FO263276|FO263276.1	ARA0ABA36YL10EM1	stk38b	96	197	2.05208		58	98	1.68966		143	241	1.68531
ENA|FO274509|FO274509.1	ARA0ABA72YE03EM1	or137-7	64	131	2.04688		16	29	1.8125		319	497	1.55799
ENA|FO269364|FO269364.1	ARA0ABA53YA22EM1	hnf1ba	69	141	2.04348		15	29	1.93333		116	173	1.49138
ENA|FO355591|FO355591.1	ARA0AGA20YE23EM1	si	76	155	2.03947		51	98	1.92157		90	186	2.06667
ENA|FO230127|FO230127.1	ARA0AAA6YI09EM1	mfge8b	77	156	2.02597		20	46	2.3		235	365	1.55319
ENA|FO282399|FO282399.1	ARA0ABA84YI10EM1	emilin3a	361	731	2.02493		68	132	1.94118		196	320	1.63265
ENA|FO207240|FO207240.1	ARA0AAA107YG14EM1	chsy3	50	101	2.02		1	3	3		106	209	1.9717
ENA|FO287922|FO287922.1	ARA0ACA12YC18EM1	macrod1	50	101	2.02		11	18	1.63636		77	132	1.71429
ENA|FO219358|FO219358.1	ARA0AAA2YG22EM1	itgam	52	105	2.01923		88	130	1.47727		165	231	1.4
ENA|FO228649|FO228649.1	ARA0AAA39YG10EM1	si	58	117	2.01724		23	32	1.3913		565	712	1.26018
ENA|FO212291|FO212291.1	ARA0AAA17YI05EM1	pcdh1g31	101	203	2.0099		108	187	1.73148		171	280	1.63743
TOTAL			8106	20526	2.5322		2039	4173	2.04659		18769	39004	2.07811
Genes above the 1.5 threshold					61				41				48

## Sheet: 61contigs_notrim_norm
Reference:							Our mappings
EBI transcriptome A.mexicanus			Ahmad et al. mapping (Bowtie2)				Normalized number of mapped reads
			Normalized number of mapped reads				Bowtie2				SSAHA2
			no. reads in library				no. reads in library				no. reads in library
			0B	1B	1B/0B		0B	1B	1B/0B		0B	1B	1B/0B
		Ahmad et al.	387817038	505608854	1.30373		387817038	505608854	1.30373		387817038	505608854	1.30373
Accesion	Accession	Annotation	Acor 0B	Acor 1B	1B/0B		Acor 0B	Acor 1B	1B/0B		Acor 0B	Acor 1B	1B/0B
ENA|FO207880|FO207880.1	ARA0AAA105YI15EM1	tars	277	1147.48	4.14251		42	165.678	3.94472		490	1992.74	4.06682
ENA|FO214127|FO214127.1	ARA0AAA12YF15EM1	exosc7	251	742.485	2.95811		11	8.43733	0.76703		228	250.819	1.10008
ENA|FO248003|FO248003.1	ARA0ABA11YM14EM1	zgc	61	171.815	2.81663		10	19.1757	1.91757		104	256.955	2.47072
ENA|FO261966|FO261966.1	ARA0ABA3YF16EM1	ndufa11	49	136.531	2.78635		2	1.53406	0.76703		1472	2521.23	1.71279
ENA|FO256281|FO256281.1	ARA0ABA22YA20EM1	shisal1b	57	153.406	2.69133		23	53.6921	2.33444		288	443.343	1.53939
ENA|FO260515|FO260515.1	ARA0ABA43YF05EM1	pcdh1g31	135	330.59	2.44881		98	181.786	1.85496		370	798.478	2.15805
ENA|FO204377|FO204377.1	ARA0AAA114YE08EM2	vps35	62	148.804	2.40006		37	119.657	3.23396		390	859.84	2.20472
ENA|FO361455|FO361455.1	ARA0AFA5YA16EM1	gon4l	119	273.83	2.30109		8	14.5736	1.8217		161	329.823	2.04859
ENA|FO215912|FO215912.1	ARA0AAA117YG08EM1	scn12aa	51	111.219	2.18077		4	4.60218	1.15054		94	169.514	1.80334
ENA|FO340667|FO340667.1	ARA0AEA6YB13EM1	fabp11b	120	255.421	2.12851		8	21.4768	2.6846		121	261.557	2.16163
ENA|FO230351|FO230351.1	ARA0AAA69YO04EM1	ipo11	192	400.39	2.08536		27	75.9359	2.81244		392	1036.26	2.64351
ENA|FO215953|FO215953.1	ARA0AAA117YE05EM1	kmt2d	1145	2370.12	2.06998		13	9.97139	0.76703		69	78.237	1.13387
ENA|FO218340|FO218340.1	ARA0AAA32YE23EM1	lpcat3	125	254.654	2.03723		1	4.60218	4.60218		795	1082.28	1.36136
ENA|FO240476|FO240476.1	ARA0AAA75YO09EM1	sacs	67	132.696	1.98054		14	20.7098	1.47927		214	329.823	1.54123
ENA|FO212474|FO212474.1	ARA0AAA16YP23EM1	slc16a13	273	533.853	1.9555		16	4.60218	0.287636		292	556.864	1.90707
ENA|FO254907|FO254907.1	ARA0ABA25YP07EM1	wnk4b	74	144.202	1.94867		0	6.90327	#DIV/0!		111	225.507	2.03159
ENA|FO283052|FO283052.1	ARA0ABA82YL21EM1	si	143	273.063	1.90953		5	13.0395	2.6079		187	363.572	1.94424
ENA|FO223881|FO223881.1	ARA0AAA54YA18EM1	zgc	80	152.639	1.90799		8	7.6703	0.958787		111	189.456	1.70681
ENA|FO254136|FO254136.1	ARA0ABA105YA05EM1	si	46	86.6744	1.88423		12	14.5736	1.21446		66	78.237	1.18541
ENA|FO242782|FO242782.1	ARA0ABA101YH11EM1	acaa1	58	108.151	1.86468		76	128.094	1.68545		130	186.388	1.43376
ENA|FO266064|FO266064.1	ARA0ABA2YC21EM1	mbd5	44	79.0041	1.79555		41	42.9537	1.04765		602	707.201	1.17475
ENA|FO251254|FO251254.1	ARA0ABA111YP21EM1	hsd11b1la	59	105.85	1.79407		30	42.9537	1.43179		164	164.911	1.00556
ENA|FO302843|FO302843.1	ARA0ACA3YE14EM1	gtf2e1	55	98.1798	1.78509		72	81.3052	1.12924		159	194.826	1.22532
ENA|FO283585|FO283585.1	ARA0ABA81YE02EM1	MTG2	69	122.725	1.77862		12	10.7384	0.894868		161	154.173	0.957596
ENA|FO345462|FO345462.1	ARA0AFA26YG15EM1	vegfaa	246	434.906	1.76791		17	26.079	1.53406		333	615.158	1.84732
ENA|FO239960|FO239960.1	ARA0AAA77YF13EM1	doc2b	98	169.514	1.72973		59	109.685	1.85907		157	219.371	1.39726
ENA|FO222595|FO222595.1	ARA0AAA57YJ09EM1	si	119	205.564	1.72743		22	52.9251	2.40568		971	1199.63	1.23546
ENA|FO204578|FO204578.1	ARA0AAA113YL14EM1	lrch3	61	105.083	1.72267		33	54.4591	1.65028		99	161.843	1.63478
ENA|FO291596|FO291596.1	ARA0ABA92YP02EM1	adgrl1a	54	92.8106	1.71871		6	9.20436	1.53406		139	175.65	1.26367
ENA|FO245903|FO245903.1	ARA0AAA93YP06EM1	ufc1	68	116.589	1.71454		25	23.0109	0.920436		270	260.023	0.963048
ENA|FO226110|FO226110.1	ARA0AAA45YM12EM2	PKP4	57	97.4128	1.709		6	19.9428	3.3238		124	157.241	1.26807
ENA|FO220251|FO220251.1	ARA0AAA27YO15EM1	cnksr1	449	765.496	1.70489		29	32.2152	1.11087		985	1358.41	1.3791
ENA|FO239340|FO239340.1	ARA0AAA79YB19EM1	rhbdl3	162	273.83	1.69031		54	91.2765	1.69031		205	324.454	1.5827
ENA|FO210843|FO210843.1	ARA0AAA1YJ15CM1	pcdh2ab5	69	116.589	1.68969		1	0	0		72	85.9073	1.19316
ENA|FO334161|FO334161.1	ARA0AEA35YF10EM1	tldc1	79	133.463	1.68941		11	28.3801	2.58001		147	180.252	1.2262
ENA|FO234622|FO234622.1	ARA0AAA59YE17EM1	entpd8	97	163.377	1.6843		16	23.7779	1.48612		121	149.571	1.23612
ENA|FO253080|FO253080.1	ARA0ABA107YN23EM1	recql4	65	108.918	1.67567		33	53.6921	1.62703		95	184.854	1.94583
ENA|FO209591|FO209591.1	ARA0AAA100YM07EM1	myt1b	324	542.29	1.67373		42	0	0		407	632.033	1.55291
ENA|FO221079|FO221079.1	ARA0AAA25YJ15EM1	spag8	42	69.7997	1.6619		53	59.8283	1.12884		170	164.911	0.970067
ENA|FO224455|FO224455.1	ARA0AAA52YG22EM1	ndufv1	48	79.7711	1.6619		27	33.7493	1.24997		263	260.023	0.988681
ENA|FO222807|FO222807.1	ARA0AAA57YA06EM1	hoxb2a	49	81.3052	1.65929		1	0.76703	0.76703		101	106.617	1.05562
ENA|FO219036|FO219036.1	ARA0AAA30YF06EM2	rxylt1	592	977.196	1.65067		267	434.906	1.62886		3369	6021.95	1.78746
ENA|FO230775|FO230775.1	ARA0AAA68YL16EM1	cdk12	115	189.456	1.64745		15	19.9428	1.32952		233	299.909	1.28716
ENA|FO206192|FO206192.1	ARA0AAA10YF03EM1	srp9	52	85.1403	1.63731		94	118.123	1.25662		248	260.79	1.05157
ENA|FO380471|FO380471.1	ARA0AGA7YP20EM1	arpc1a	99	161.843	1.63478		66	119.657	1.81298		136	214.001	1.57354
ENA|FO212494|FO212494.1	ARA0AAA16YP03EM1	fibpb	100	162.61	1.6261		38	70.5667	1.85702		132	204.03	1.54568
ENA|FO360918|FO360918.1	ARA0AFA6YJ23EM1	slain1a	187	303.744	1.6243		64	109.685	1.71383		251	404.992	1.61351
ENA|FO219266|FO219266.1	ARA0AAA2YL01EM1	rasal2	52	84.3733	1.62256		14	23.0109	1.64364		88	115.821	1.31615
ENA|FO227165|FO227165.1	ARA0AAA42YK17EM1	sntb1	73	118.123	1.61812		0	0	#DIV/0!		150	195.593	1.30395
ENA|FO262416|FO262416.1	ARA0ABA39YB05EM1	hephl1b	83	131.162	1.58027		17	16.1076	0.947507		149	165.678	1.11194
ENA|FO263276|FO263276.1	ARA0ABA36YL10EM1	stk38b	96	151.105	1.57401		58	75.1689	1.29602		143	184.854	1.29269
ENA|FO274509|FO274509.1	ARA0ABA72YE03EM1	or137-7	64	100.481	1.57001		16	22.2439	1.39024		319	381.214	1.19503
ENA|FO269364|FO269364.1	ARA0ABA53YA22EM1	hnf1ba	69	108.151	1.56741		15	22.2439	1.48292		116	132.696	1.14393
ENA|FO355591|FO355591.1	ARA0AGA20YE23EM1	si	76	118.89	1.56434		51	75.1689	1.4739		90	142.668	1.58519
ENA|FO230127|FO230127.1	ARA0AAA6YI09EM1	mfge8b	77	119.657	1.55398		20	35.2834	1.76417		235	279.966	1.19134
ENA|FO282399|FO282399.1	ARA0ABA84YI10EM1	emilin3a	361	560.699	1.55318		68	101.248	1.48894		196	245.45	1.25229
ENA|FO207240|FO207240.1	ARA0AAA107YG14EM1	chsy3	50	77.47	1.5494		1	2.30109	2.30109		106	160.309	1.51235
ENA|FO287922|FO287922.1	ARA0ACA12YC18EM1	macrod1	50	77.47	1.5494		11	13.8065	1.25514		77	101.248	1.31491
ENA|FO219358|FO219358.1	ARA0AAA2YG22EM1	itgam	52	80.5381	1.54881		88	99.7139	1.13311		165	177.184	1.07384
ENA|FO228649|FO228649.1	ARA0AAA39YG10EM1	si	58	89.7425	1.54728		23	24.545	1.06717		565	546.125	0.966593
ENA|FO212291|FO212291.1	ARA0AAA17YI05EM1	pcdh1g31	101	155.707	1.54165		108	143.435	1.3281		171	214.768	1.25596
TOTAL			8106	15744.1	1.94227		2039	3200.82	1.5698		18769	29917.2	1.59397
Genes above the 1.5 threshold					61				27				26

## Sheet: 26contigs_notrim
Reference:
NCBI transcriptome A.mexicanus						Our mappings
						Unnormalized number of mapped reads
	Ahmad et al.	Ahmad et al. mappings (Bowtie2)				Bowtie2				SSAHA2
Accession	Annotation	Acor 0B	Acor 1B	1B/0B		Acor 0B	Acor 1B	1B/0B		Acor 0B	Acor 1B	1B/0B
XM_007258330.3	tars	277	1496	5.40072		305	1654	5.42295		2141	12279	5.73517
XM_022662213.1	exosc7	251	968	3.85657		977	1128	1.15455		582	2598	4.46392
XM_007240217.3	ndufa11	49	178	3.63265		9	13	1.44444		204	249	1.22059
XM_022665963.1	vps35	62	194	3.12903		1847	2333	1.26313		2235	2775	1.24161
XM_022670444.1	ipo11	192	522	2.71875		222	461	2.07658		1718	3947	2.29744
XM_022676895.1	kmt2d	1145	3090	2.69869		3290	4186	1.27234		5879	7557	1.28542
XM_022674299.1	lpcat3	125	332	2.656		11974	14951	1.24862		1005720	1300689	1.29329
XM_007234505.3	sacs	67	173	2.58209		3575	4391	1.22825		4269	5281	1.23706
XM_007241992.3	slc16a13	273	696	2.54945		473	604	1.27696		19518	25424	1.30259
XM_007253558.3	acaa1	58	141	2.43103		156	201	1.28846		774	892	1.15245
XM_007257545.3	mbd5	44	103	2.34091		1385	1788	1.29097		2040	2650	1.29902
XM_007260419.2	gtf2e1	55	128	2.32727		358	503	1.40503		788	1141	1.44797
XM_007245281.3	doc2b	98	221	2.2551		935	1371	1.46631		18103	22859	1.26272
XM_022679479.1	lrch3	61	137	2.2459		113	151	1.33628		904	1224	1.35398
XM_007245225.3	ufc1	68	152	2.23529		35	43	1.22857		379	527	1.3905
XM_022663733.1	cnksr1	449	998	2.22272		299	388	1.29766		1122	1432	1.27629
XM_015607831.2	rhbdl3	162	357	2.2037		685	964	1.4073		3322	4220	1.27032
XM_007250949.3	tldc1	79	174	2.20253		105	113	1.07619		601	763	1.26955
XM_022667990.1	recql4	65	142	2.18462		372	423	1.1371		4390	5202	1.18497
XM_015602285.2	spag8	42	91	2.16667		25	45	1.8		295	395	1.33898
XM_015608019.2	cdk12	115	247	2.14783		837	975	1.16487		1697	2024	1.19269
XM_007245436.3	srp9	52	111	2.13462		122	196	1.60656		333	439	1.31832
XM_007247811.3	arpc1a	99	211	2.13131		155	205	1.32258		610	867	1.42131
XM_022673973.1	sntb1	73	154	2.10959		129	203	1.57364		522	765	1.46552
XM_015605096.2	macrod1	50	101	2.02		914	1104	1.20788		159565	209697	1.31418
XM_015606676.2	chsy3	50	101	2.02		835	1117	1.33772		1305	1654	1.26743
TOTAL		4061	11218	2.76237		30132	39511	1.31126		1239016	1617550	1.30551
Genes above the 1.5 threshold				26				5				3

## Sheet: 26contigs_notrim_norm
Reference:						Our mappings
NCBI transcriptome A.mexicanus		Ahmad et al. mapping (Bowtie2)				Normalized number of mapped reads
		Normalized number of mapped reads				Bowtie2				SSAHA2
		no. reads in library				no. reads in library				no. reads in library
		0B	1B	1B/0B		0B	1B	1B/0B		0B	1B	1B/0B
		387817038	505608854	1.30373		387817038	505608854	1.30373		387817038	505608854	1.30373
Accession	Annotation (NCBI)	Acor 0B	Acor 1B	1B/0B		Acor 0B	Acor 1B	1B/0B		Acor 0B	Acor 1B	1B/0B
XM_007258330.3	tars	277	1147.48	4.14251		305	1268.67	4.15956		2141	9418.36	4.39905
XM_022662213.1	exosc7	251	742.485	2.95811		977	865.21	0.885578		582	1992.74	3.42396
XM_007240217.3	ndufa11	49	136.531	2.78635		9	9.97139	1.10793		204	190.99	0.936228
XM_022665963.1	vps35	62	148.804	2.40006		1847	1789.48	0.968858		2235	2128.51	0.952352
XM_022670444.1	ipo11	192	400.39	2.08536		222	353.601	1.5928		1718	3027.47	1.7622
XM_022676895.1	kmt2d	1145	2370.12	2.06998		3290	3210.79	0.975923		5879	5796.44	0.985957
XM_022674299.1	lpcat3	125	254.654	2.03723		11974	11467.9	0.95773		1005720	997667	0.991993
XM_007234505.3	sacs	67	132.696	1.98054		3575	3368.03	0.942106		4269	4050.68	0.94886
XM_007241992.3	slc16a13	273	533.853	1.9555		473	463.286	0.979463		19518	19501	0.999127
XM_007253558.3	acaa1	58	108.151	1.86468		156	154.173	0.988288		774	684.191	0.883967
XM_007257545.3	mbd5	44	79.0041	1.79555		1385	1371.45	0.990216		2040	2032.63	0.996387
XM_007260419.2	gtf2e1	55	98.1798	1.78509		358	385.816	1.0777		788	875.181	1.11064
XM_007245281.3	doc2b	98	169.514	1.72973		935	1051.6	1.1247		18103	17533.5	0.968543
XM_022679479.1	lrch3	61	105.083	1.72267		113	115.821	1.02497		904	938.844	1.03854
XM_007245225.3	ufc1	68	116.589	1.71454		35	32.9823	0.942351		379	404.225	1.06656
XM_022663733.1	cnksr1	449	765.496	1.70489		299	297.608	0.995343		1122	1098.39	0.978954
XM_015607831.2	rhbdl3	162	273.83	1.69031		685	739.417	1.07944		3322	3236.87	0.974373
XM_007250949.3	tldc1	79	133.463	1.68941		105	86.6744	0.82547		601	585.244	0.973783
XM_022667990.1	recql4	65	108.918	1.67567		372	324.454	0.872187		4390	3990.09	0.908904
XM_015602285.2	spag8	42	69.7997	1.6619		25	34.5163	1.38065		295	302.977	1.02704
XM_015608019.2	cdk12	115	189.456	1.64745		837	747.854	0.893493		1697	1552.47	0.914831
XM_007245436.3	srp9	52	85.1403	1.63731		122	150.338	1.23228		333	336.726	1.01119
XM_007247811.3	arpc1a	99	161.843	1.63478		155	157.241	1.01446		610	665.015	1.09019
XM_022673973.1	sntb1	73	118.123	1.61812		129	155.707	1.20703		522	586.778	1.1241
XM_015605096.2	macrod1	50	77.47	1.5494		914	846.801	0.926478		159565	160844	1.00801
XM_015606676.2	chsy3	50	77.47	1.5494		835	856.772	1.02607		1305	1268.67	0.972159
TOTAL		4061	8604.54	2.11882		30132	30306.1	1.00578		1239016	1.24071e+06	1.00137
Genes above the 1.5 threshold				26				2				3
