# Supplementary material for: Irreproducible results and unsupported conclusions in Ahmad et al. [BMC genomics (2020) 21:656]
Source: BMC Genomics. 2023 Dec 18;24:778. doi: 10.1186/s12864-023-09883-4 (PMC10726643; doi:10.1186/s12864-023-09883-4)
Supplement: Supplementary file 2 — Comparison between the normalization for library size performed in Supplementary File 1 and using the same number of reads from the 0B and 1B libraries. Note the low difference in the figures obtained by the two methods in the Q and S columns, indicating that either normalization or using the same number of reads from each library could have yielded roughly similar results. Also note the exact coincidence in the result with SSAHA2 mapping (26 contigs passing the 1.5 threshold) and the slight difference with Bowtie2 (27 and 31) in the case of the 61 contigs collection, but exact coincidence for both types of mapping (2 and 3) for the 26 contigs collection. [file 12864_2023_9883_MOESM2_ESM.xlsx]

## Sheet: 61contigs_notrim_norm
Supplementary_file_2. Comparison between the normalization for library size performed in Supplementary File 1 and using the same number of reads from the 0B and 1B libraries. Note the low difference in the figures obtained by the two methods in the Q and S columns, indicating that either normalization or using the same number of reads from each library could have yielded roughly similar results. …
							Our mappings
			Ahmad et al. mapping (Bowtie2)				Normalized number of mapped reads
			Normalized number of mapped reads				Bowtie2				SSAHA2
Reference:			no. reads in library				no. reads in library				no. reads in library				Our mappings with 387817038 reads randomly chosen from the 1B library
EBI transcriptome A.mexicanus			0B	1B	1B/0B		0B	1B	1B/0B		0B	1B	1B/0B
		Ahmad et al.	387817038	505608854	1.30373		387817038	505608854	1.30373		387817038	505608854	1.30373		Bowtie2		SSAHA2			Bowtie2	SSAHA2
Accesion	Accession	Annotation	Acor 0B	Acor 1B	1B/0B		Acor 0B	Acor 1B	1B/0B		Acor 0B	Acor 1B	1B/0B		Acor 1B	Dif	Acor 1B	Dif		1B/0B	1B/0B
ENA|FO207880|FO207880.1	ARA0AAA105YI15EM1	tars	277	1147.48	4.14251		42	165.678	3.94472		490	1992.74	4.06682		165	-0.678428	2001	8.25668		3.92857	4.08367
ENA|FO214127|FO214127.1	ARA0AAA12YF15EM1	exosc7	251	742.485	2.95811		11	8.43733	0.76703		228	250.819	1.10008		6	-2.43733	243	-7.81873		0.545455	1.06579
ENA|FO248003|FO248003.1	ARA0ABA11YM14EM1	zgc	61	171.815	2.81663		10	19.1757	1.91757		104	256.955	2.47072		22	2.82426	281	24.045		2.2	2.70192
ENA|FO261966|FO261966.1	ARA0ABA3YF16EM1	ndufa11	49	136.531	2.78635		2	1.53406	0.76703		1472	2521.23	1.71279		1	-0.53406	2541	19.7732		0.5	1.72622
ENA|FO256281|FO256281.1	ARA0ABA22YA20EM1	shisal1b	57	153.406	2.69133		23	53.6921	2.33444		288	443.343	1.53939		60	6.30792	455	11.6568		2.6087	1.57986
ENA|FO260515|FO260515.1	ARA0ABA43YF05EM1	pcdh1g31	135	330.59	2.44881		98	181.786	1.85496		370	798.478	2.15805		186	4.21395	825	26.522		1.89796	2.22973
ENA|FO204377|FO204377.1	ARA0AAA114YE08EM2	vps35	62	148.804	2.40006		37	119.657	3.23396		390	859.84	2.20472		115	-4.65664	851	-8.84036		3.10811	2.18205
ENA|FO361455|FO361455.1	ARA0AFA5YA16EM1	gon4l	119	273.83	2.30109		8	14.5736	1.8217		161	329.823	2.04859		13	-1.57357	320	-9.8228		1.625	1.98758
ENA|FO215912|FO215912.1	ARA0AAA117YG08EM1	scn12aa	51	111.219	2.18077		4	4.60218	1.15054		94	169.514	1.80334		5	0.397821	165	-4.51358		1.25	1.75532
ENA|FO340667|FO340667.1	ARA0AEA6YB13EM1	fabp11b	120	255.421	2.12851		8	21.4768	2.6846		121	261.557	2.16163		21	-0.476833	261	-0.557148		2.625	2.15702
ENA|FO230351|FO230351.1	ARA0AAA69YO04EM1	ipo11	192	400.39	2.08536		27	75.9359	2.81244		392	1036.26	2.64351		75	-0.935946	1046	9.74279		2.77778	2.66837
ENA|FO215953|FO215953.1	ARA0AAA117YE05EM1	kmt2d	1145	2370.12	2.06998		13	9.97139	0.76703		69	78.237	1.13387		10	0.0286131	69	-9.23704		0.769231	1
ENA|FO218340|FO218340.1	ARA0AAA32YE23EM1	lpcat3	125	254.654	2.03723		1	4.60218	4.60218		795	1082.28	1.36136		6	1.39782	1066	-16.279		6	1.34088
ENA|FO240476|FO240476.1	ARA0AAA75YO09EM1	sacs	67	132.696	1.98054		14	20.7098	1.47927		214	329.823	1.54123		22	1.2902	330	0.177203		1.57143	1.54206
ENA|FO212474|FO212474.1	ARA0AAA16YP23EM1	slc16a13	273	533.853	1.9555		16	4.60218	0.287636		292	556.864	1.90707		4	-0.602179	600	43.1364		0.25	2.05479
ENA|FO254907|FO254907.1	ARA0ABA25YP07EM1	wnk4b	74	144.202	1.94867		0	6.90327	#DIV/0!		111	225.507	2.03159		6	-0.903268	219	-6.50675		#DIV/0!	1.97297
ENA|FO283052|FO283052.1	ARA0ABA82YL21EM1	si	143	273.063	1.90953		5	13.0395	2.6079		187	363.572	1.94424		12	-1.03951	362	-1.57211		2.4	1.93583
ENA|FO223881|FO223881.1	ARA0AAA54YA18EM1	zgc	80	152.639	1.90799		8	7.6703	0.958787		111	189.456	1.70681		8	0.329702	188	-1.45635		1	1.69369
ENA|FO254136|FO254136.1	ARA0ABA105YA05EM1	si	46	86.6744	1.88423		12	14.5736	1.21446		66	78.237	1.18541		12	-2.57357	76	-2.23704		1	1.15152
ENA|FO242782|FO242782.1	ARA0ABA101YH11EM1	acaa1	58	108.151	1.86468		76	128.094	1.68545		130	186.388	1.43376		118	-10.094	178	-8.38823		1.55263	1.36923
ENA|FO266064|FO266064.1	ARA0ABA2YC21EM1	mbd5	44	79.0041	1.79555		41	42.9537	1.04765		602	707.201	1.17475		40	-2.95367	707	-0.201439		0.97561	1.17442
ENA|FO251254|FO251254.1	ARA0ABA111YP21EM1	hsd11b1la	59	105.85	1.79407		30	42.9537	1.43179		164	164.911	1.00556		52	9.04633	186	21.0886		1.73333	1.13415
ENA|FO302843|FO302843.1	ARA0ACA3YE14EM1	gtf2e1	55	98.1798	1.78509		72	81.3052	1.12924		159	194.826	1.22532		79	-2.30515	181	-13.8256		1.09722	1.13836
ENA|FO283585|FO283585.1	ARA0ABA81YE02EM1	MTG2	69	122.725	1.77862		12	10.7384	0.894868		161	154.173	0.957596		12	1.26158	165	10.827		1	1.02484
ENA|FO345462|FO345462.1	ARA0AFA26YG15EM1	vegfaa	246	434.906	1.76791		17	26.079	1.53406		333	615.158	1.84732		21	-5.07901	635	19.8421		1.23529	1.90691
ENA|FO239960|FO239960.1	ARA0AAA77YF13EM1	doc2b	98	169.514	1.72973		59	109.685	1.85907		157	219.371	1.39726		96	-13.6853	200	-19.3705		1.62712	1.27389
ENA|FO222595|FO222595.1	ARA0AAA57YJ09EM1	si	119	205.564	1.72743		22	52.9251	2.40568		971	1199.63	1.23546		54	1.07495	1210	10.3655		2.45455	1.24614
ENA|FO204578|FO204578.1	ARA0AAA113YL14EM1	lrch3	61	105.083	1.72267		33	54.4591	1.65028		99	161.843	1.63478		55	0.540887	164	2.15672		1.66667	1.65657
ENA|FO291596|FO291596.1	ARA0ABA92YP02EM1	adgrl1a	54	92.8106	1.71871		6	9.20436	1.53406		139	175.65	1.26367		11	1.79564	180	4.35018		1.83333	1.29496
ENA|FO245903|FO245903.1	ARA0AAA93YP06EM1	ufc1	68	116.589	1.71454		25	23.0109	0.920436		270	260.023	0.963048		26	2.98911	254	-6.02309		1.04	0.940741
ENA|FO226110|FO226110.1	ARA0AAA45YM12EM2	PKP4	57	97.4128	1.709		6	19.9428	3.3238		124	157.241	1.26807		21	1.05723	160	2.7589		3.5	1.29032
ENA|FO220251|FO220251.1	ARA0AAA27YO15EM1	cnksr1	449	765.496	1.70489		29	32.2152	1.11087		985	1358.41	1.3791		35	2.78475	1373	14.5903		1.2069	1.39391
ENA|FO239340|FO239340.1	ARA0AAA79YB19EM1	rhbdl3	162	273.83	1.69031		54	91.2765	1.69031		205	324.454	1.5827		89	-2.27654	322	-2.45359		1.64815	1.57073
ENA|FO210843|FO210843.1	ARA0AAA1YJ15CM1	pcdh2ab5	69	116.589	1.68969		1	0	0		72	85.9073	1.19316		0	0	89	3.09267		0	1.23611
ENA|FO334161|FO334161.1	ARA0AEA35YF10EM1	tldc1	79	133.463	1.68941		11	28.3801	2.58001		147	180.252	1.2262		29	0.619899	177	-3.25199		2.63636	1.20408
ENA|FO234622|FO234622.1	ARA0AAA59YE17EM1	entpd8	97	163.377	1.6843		16	23.7779	1.48612		121	149.571	1.23612		21	-2.77792	142	-7.5708		1.3125	1.17355
ENA|FO253080|FO253080.1	ARA0ABA107YN23EM1	recql4	65	108.918	1.67567		33	53.6921	1.62703		95	184.854	1.94583		54	0.307917	185	0.145828		1.63636	1.94737
ENA|FO209591|FO209591.1	ARA0AAA100YM07EM1	myt1b	324	542.29	1.67373		42	0	0		407	632.033	1.55291		0	0	646	13.9675		0	1.58722
ENA|FO221079|FO221079.1	ARA0AAA25YJ15EM1	spag8	42	69.7997	1.6619		53	59.8283	1.12884		170	164.911	0.970067		60	0.171679	169	4.0886		1.13208	0.994118
ENA|FO224455|FO224455.1	ARA0AAA52YG22EM1	ndufv1	48	79.7711	1.6619		27	33.7493	1.24997		263	260.023	0.988681		36	2.25069	277	16.9769		1.33333	1.05323
ENA|FO222807|FO222807.1	ARA0AAA57YA06EM1	hoxb2a	49	81.3052	1.65929		1	0.76703	0.76703		101	106.617	1.05562		1	0.23297	97	-9.61714		1	0.960396
ENA|FO219036|FO219036.1	ARA0AAA30YF06EM2	rxylt1	592	977.196	1.65067		267	434.906	1.62886		3369	6021.95	1.78746		448	13.0941	6041	19.0494		1.6779	1.79311
ENA|FO230775|FO230775.1	ARA0AAA68YL16EM1	cdk12	115	189.456	1.64745		15	19.9428	1.32952		233	299.909	1.28716		19	-0.942774	277	-22.9086		1.26667	1.18884
ENA|FO206192|FO206192.1	ARA0AAA10YF03EM1	srp9	52	85.1403	1.63731		94	118.123	1.25662		248	260.79	1.05157		123	4.87742	264	3.20988		1.30851	1.06452
ENA|FO380471|FO380471.1	ARA0AGA7YP20EM1	arpc1a	99	161.843	1.63478		66	119.657	1.81298		136	214.001	1.57354		113	-6.65664	205	-9.0013		1.71212	1.50735
ENA|FO212494|FO212494.1	ARA0AAA16YP03EM1	fibpb	100	162.61	1.6261		38	70.5667	1.85702		132	204.03	1.54568		77	6.43326	207	2.97008		2.02632	1.56818
ENA|FO360918|FO360918.1	ARA0AFA6YJ23EM1	slain1a	187	303.744	1.6243		64	109.685	1.71383		251	404.992	1.61351		116	6.31474	418	13.0083		1.8125	1.66534
ENA|FO219266|FO219266.1	ARA0AAA2YL01EM1	rasal2	52	84.3733	1.62256		14	23.0109	1.64364		88	115.821	1.31615		23	-0.0108928	126	10.1785		1.64286	1.43182
ENA|FO227165|FO227165.1	ARA0AAA42YK17EM1	sntb1	73	118.123	1.61812		0	0	#DIV/0!		150	195.593	1.30395		0	0	191	-4.59259		#DIV/0!	1.27333
ENA|FO262416|FO262416.1	ARA0ABA39YB05EM1	hephl1b	83	131.162	1.58027		17	16.1076	0.947507		149	165.678	1.11194		17	0.892375	162	-3.67843		1	1.08725
ENA|FO263276|FO263276.1	ARA0ABA36YL10EM1	stk38b	96	151.105	1.57401		58	75.1689	1.29602		143	184.854	1.29269		68	-7.16892	170	-14.8542		1.17241	1.18881
ENA|FO274509|FO274509.1	ARA0ABA72YE03EM1	or137-7	64	100.481	1.57001		16	22.2439	1.39024		319	381.214	1.19503		23	0.756137	363	-18.2138		1.4375	1.13793
ENA|FO269364|FO269364.1	ARA0ABA53YA22EM1	hnf1ba	69	108.151	1.56741		15	22.2439	1.48292		116	132.696	1.14393		23	0.756137	130	-2.69615		1.53333	1.12069
ENA|FO355591|FO355591.1	ARA0AGA20YE23EM1	si	76	118.89	1.56434		51	75.1689	1.4739		90	142.668	1.58519		80	4.83108	143	0.332465		1.56863	1.58889
ENA|FO230127|FO230127.1	ARA0AAA6YI09EM1	mfge8b	77	119.657	1.55398		20	35.2834	1.76417		235	279.966	1.19134		39	3.71663	277	-2.96586		1.95	1.17872
ENA|FO282399|FO282399.1	ARA0ABA84YI10EM1	emilin3a	361	560.699	1.55318		68	101.248	1.48894		196	245.45	1.25229		103	1.75207	240	-5.44952		1.51471	1.22449
ENA|FO207240|FO207240.1	ARA0AAA107YG14EM1	chsy3	50	77.47	1.5494		1	2.30109	2.30109		106	160.309	1.51235		3	0.698911	160	-0.30922		3	1.50943
ENA|FO287922|FO287922.1	ARA0ACA12YC18EM1	macrod1	50	77.47	1.5494		11	13.8065	1.25514		77	101.248	1.31491		12	-1.80654	95	-6.24793		1.09091	1.23377
ENA|FO219358|FO219358.1	ARA0AAA2YG22EM1	itgam	52	80.5381	1.54881		88	99.7139	1.13311		165	177.184	1.07384		107	7.28613	185	7.81613		1.21591	1.12121
ENA|FO228649|FO228649.1	ARA0AAA39YG10EM1	si	58	89.7425	1.54728		23	24.545	1.06717		565	546.125	0.966593		23	-1.54495	535	-11.1252		1	0.946903
ENA|FO212291|FO212291.1	ARA0AAA17YI05EM1	pcdh1g31	101	155.707	1.54165		108	143.435	1.3281		171	214.768	1.25596		150	6.56543	226	11.2317		1.38889	1.32164
TOTAL			8106	15744.1	1.94227		2039	3200.82	1.5698		18769	29917.2	1.59397		Meandifference	0.412866		1.53723
Genes above the 1.5 threshold					61				27				26							31	26

## Sheet: 26contigs_notrim_norm
Reference:						Our mappings
NCBI transcriptome A.mexicanus		Ahmad et al. mapping (Bowtie2)				Normalized number of mapped reads
		Normalized number of mapped reads				Bowtie2				SSAHA2
		no. reads in library				no. reads in library				no. reads in library					Our mappings with 387817038 reads randomly chosen from the 1B library
		0B	1B	1B/0B		0B	1B	1B/0B		0B	1B	1B/0B
		387817038	505608854	1.30373		387817038	505608854	1.30373		387817038	505608854	1.30373			Bowtie2		SSAHA2			Bowtie2	SSAHA2
Accession	Annotation (NCBI)	Acor 0B	Acor 1B	1B/0B		Acor 0B	Acor 1B	1B/0B		Acor 0B	Acor 1B	1B/0B			Acor 1B	Dif	Acor 1B	Dif		1B/0B	1B/0B
XM_007258330.3	tars	277	1147.48	4.14251		305	1268.67	4.15956		2141	9418.36	4.39905			1266	-2.66722	9478	59.6416		4.15082	4.4269
XM_022662213.1	exosc7	251	742.485	2.95811		977	865.21	0.885578		582	1992.74	3.42396			831	-34.2096	1967	-25.7433		0.850563	3.37973
XM_007240217.3	ndufa11	49	136.531	2.78635		9	9.97139	1.10793		204	190.99	0.936228			9	-0.971387	191	0.00958973		1	0.936275
XM_022665963.1	vps35	62	148.804	2.40006		1847	1789.48	0.968858		2235	2128.51	0.952352			1788	-1.48043	2103	-25.5076		0.968056	0.94094
XM_022670444.1	ipo11	192	400.39	2.08536		222	353.601	1.5928		1718	3027.47	1.7622			364	10.3993	3036	8.53354		1.63964	1.76717
XM_022676895.1	kmt2d	1145	2370.12	2.06998		3290	3210.79	0.975923		5879	5796.44	0.985957			3205	-5.78658	5759	-37.4439		0.974164	0.979588
XM_022674299.1	lpcat3	125	254.654	2.03723		11974	11467.9	0.95773		1005720	997667	0.991993			11517	49.1381	997829	161.828		0.961834	0.992154
XM_007234505.3	sacs	67	132.696	1.98054		3575	3368.03	0.942106		4269	4050.68	0.94886			3380	11.9723	4044	-6.68416		0.945455	0.947294
XM_007241992.3	slc16a13	273	533.853	1.9555		473	463.286	0.979463		19518	19501	0.999127			468	4.71402	19631	130.035		0.989429	1.00579
XM_007253558.3	acaa1	58	108.151	1.86468		156	154.173	0.988288		774	684.191	0.883967			151	-3.17298	680	-4.19055		0.967949	0.878553
XM_007257545.3	mbd5	44	79.0041	1.79555		1385	1371.45	0.990216		2040	2032.63	0.996387			1370	-1.44921	2031	-1.62886		0.98917	0.995588
XM_007260419.2	gtf2e1	55	98.1798	1.78509		358	385.816	1.0777		788	875.181	1.11064			390	4.18403	863	-12.181		1.08939	1.09518
XM_007245281.3	doc2b	98	169.514	1.72973		935	1051.6	1.1247		18103	17533.5	0.968543			1062	10.4022	17610	76.4667		1.13583	0.972767
XM_022679479.1	lrch3	61	105.083	1.72267		113	115.821	1.02497		904	938.844	1.03854			110	-5.82149	944	5.15557		0.973451	1.04425
XM_007245225.3	ufc1	68	116.589	1.71454		35	32.9823	0.942351		379	404.225	1.06656			36	3.01772	408	3.77532		1.02857	1.07652
XM_022663733.1	cnksr1	449	765.496	1.70489		299	297.608	0.995343		1122	1098.39	0.978954			297	-0.607547	1088	-10.3866		0.993311	0.969697
XM_015607831.2	rhbdl3	162	273.83	1.69031		685	739.417	1.07944		3322	3236.87	0.974373			754	14.5833	3280	43.1344		1.10073	0.987357
XM_007250949.3	tldc1	79	133.463	1.68941		105	86.6744	0.82547		601	585.244	0.973783			80	-6.67436	574	-11.2437		0.761905	0.955075
XM_022667990.1	recql4	65	108.918	1.67567		372	324.454	0.872187		4390	3990.09	0.908904			321	-3.45359	3982	-8.08881		0.862903	0.907062
XM_015602285.2	spag8	42	69.7997	1.6619		25	34.5163	1.38065		295	302.977	1.02704			31	-3.51634	313	10.0232		1.24	1.06102
XM_015608019.2	cdk12	115	189.456	1.64745		837	747.854	0.893493		1697	1552.47	0.914831			750	2.14598	1577	24.5318		0.896057	0.929287
XM_007245436.3	srp9	52	85.1403	1.63731		122	150.338	1.23228		333	336.726	1.01119			153	2.66217	339	2.27394		1.2541	1.01802
XM_007247811.3	arpc1a	99	161.843	1.63478		155	157.241	1.01446		610	665.015	1.09019			136	-21.2411	652	-13.0148		0.877419	1.06885
XM_022673973.1	sntb1	73	118.123	1.61812		129	155.707	1.20703		522	586.778	1.1241			160	4.29296	585	-1.77777		1.24031	1.12069
XM_015605096.2	macrod1	50	77.47	1.5494		914	846.801	0.926478		159565	160844	1.00801			842	-4.80086	160782	-61.8396		0.921225	1.00763
XM_015606676.2	chsy3	50	77.47	1.5494		835	856.772	1.02607		1305	1268.67	0.972159			879	22.2278	1306	37.3328		1.05269	1.00077
TOTAL		4061	8604.54	2.11882		30132	30306.1	1.00578		1239016	1.24071e+06	1.00137			Meandifference	1.68797		13.1928
Genes above the 1.5 threshold				26				2				3								2	3
