# Supplementary material for: Irreproducible results and unsupported conclusions in Ahmad et al. [BMC genomics (2020) 21:656]
Source: BMC Genomics. 2023 Dec 18;24:778. doi: 10.1186/s12864-023-09883-4 (PMC10726643; doi:10.1186/s12864-023-09883-4)
Supplement: Supplementary file 3 — Gene abundances normalized by library and genome size, thus expressed in copy number per haploid genome. Two sheets are shown for the 61 EBI and the 26 NCBI contig collections, and a third sheet showing how only two genes (tars and ipo11) surpassed the 1.5 threshold in both contig collections. [file 12864_2023_9883_MOESM3_ESM.xlsx]

## Sheet: 61contigs
Supplementary_File_3 Gene abundances normalized by library and genome size, thus expressed in copy number per haploid genome (coverage ratios higher than 1.5 are in red). Two sheets are shown for the 61 EBI and the 26 NCBI contig collections, and a third sheet showing how only two genes (tars and ipo11) surpassed the 1.5 threshold in both contig collections.
EBI transcriptome A.mexicanus			Normalized copy number per haploid genome
			Bowtie2				SSAHA2
Accession	Accession	Annotation (Ahmad et al.)	Acor 0B	Acor +B	+B/0B		Acor 0B	Acor +B	+B/0B
ENA|FO204377|FO204377.1	ARA0AAA114YE08EM2	vps35	0.23967	0.774069	3.22973		1.81069	3.77801	2.08651
ENA|FO204578|FO204578.1	ARA0AAA113YL14EM1	lrch3	0.235859	0.387595	1.64334		0.626377	0.962013	1.53584
ENA|FO206192|FO206192.1	ARA0AAA10YF03EM1	srp9	0.579756	0.731694	1.26207		1.17069	1.24374	1.0624
ENA|FO207240|FO207240.1	ARA0AAA107YG14EM1	chsy3	0.00935896	0.021926	2.34278		0.693676	1.04768	1.51033
ENA|FO207880|FO207880.1	ARA0AAA105YI15EM1	tars	0.322575	1.26329	3.91626		2.31364	9.30293	4.02091
ENA|FO209591|FO209591.1	ARA0AAA100YM07EM1	myt1b	0.283439	0	0		1.44575	1.91808	1.3267
ENA|FO210843|FO210843.1	ARA0AAA1YJ15CM1	pcdh2ab5	0.00705827	0	0		0.32399	0.511292	1.57811
ENA|FO212291|FO212291.1	ARA0AAA17YI05EM1	pcdh1g31	0.757313	1.00308	1.32453		1.0636	1.34588	1.2654
ENA|FO212474|FO212474.1	ARA0AAA16YP23EM1	slc16a13	0.0916848	0.0238959	0.260631		1.71786	3.38059	1.96791
ENA|FO212494|FO212494.1	ARA0AAA16YP03EM1	fibpb	0.274365	0.507619	1.85016		0.783879	1.21359	1.54818
ENA|FO214127|FO214127.1	ARA0AAA12YF15EM1	exosc7	0.0762548	0.0478694	0.627756		0.948798	0.976135	1.02881
ENA|FO215912|FO215912.1	ARA0AAA117YG08EM1	scn12aa	0.12094	0.139577	1.1541		2.17802	3.37379	1.54902
ENA|FO215953|FO215953.1	ARA0AAA117YE05EM1	kmt2d	0.313563	0.235525	0.751124		1.25962	1.34283	1.06606
ENA|FO218340|FO218340.1	ARA0AAA32YE23EM1	lpcat3	0.0108424	0.0502366	4.63333		5.8869	7.82667	1.32951
ENA|FO219036|FO219036.1	ARA0AAA30YF06EM2	rxylt1	1.95993	3.19028	1.62775		17.1384	29.9797	1.74927
ENA|FO219266|FO219266.1	ARA0AAA2YL01EM1	rasal2	0.21391	0.352684	1.64875		0.964571	1.22158	1.26644
ENA|FO219358|FO219358.1	ARA0AAA2YG22EM1	itgam	0.661943	0.748094	1.13015		1.07088	1.13915	1.06375
ENA|FO220251|FO220251.1	ARA0AAA27YO15EM1	cnksr1	0.253631	0.277908	1.09572		6.4817	9.55048	1.47345
ENA|FO221079|FO221079.1	ARA0AAA25YJ15EM1	spag8	0.417583	0.467003	1.11835		1.05379	1.02632	0.973928
ENA|FO222595|FO222595.1	ARA0AAA57YJ09EM1	si	0.174925	0.437731	2.5024		4.7154	6.11071	1.2959
ENA|FO222807|FO222807.1	ARA0AAA57YA06EM1	hoxb2a	0.00144719	0.00110946	0.766632		0.75116	0.814186	1.0839
ENA|FO223881|FO223881.1	ARA0AAA54YA18EM1	zgc	0.0773948	0.0734212	0.948657		0.653698	1.08214	1.65541
ENA|FO224455|FO224455.1	ARA0AAA52YG22EM1	ndufv1	0.216211	0.272206	1.25898		1.35811	1.3236	0.974591
ENA|FO226110|FO226110.1	ARA0AAA45YM12EM2	PKP4	0.0648308	0.217851	3.3603		0.879505	1.20061	1.3651
ENA|FO227165|FO227165.1	ARA0AAA42YK17EM1	sntb1	0	0	#DIV/0!		1.94597	2.4336	1.25059
ENA|FO228649|FO228649.1	ARA0AAA39YG10EM1	si	0.156706	0.168339	1.07424		2.07262	2.06362	0.995656
ENA|FO230127|FO230127.1	ARA0AAA6YI09EM1	mfge8b	0.157296	0.271985	1.72913		1.29165	1.52882	1.18361
ENA|FO230351|FO230351.1	ARA0AAA69YO04EM1	ipo11	0.198537	0.558638	2.81377		1.71322	4.56387	2.66391
ENA|FO230775|FO230775.1	ARA0AAA68YL16EM1	cdk12	0.100787	0.136645	1.35577		1.26724	1.71725	1.35511
ENA|FO234622|FO234622.1	ARA0AAA59YE17EM1	entpd8	0.149728	0.220362	1.47175		0.81216	1.0151	1.24987
ENA|FO239340|FO239340.1	ARA0AAA79YB19EM1	rhbdl3	0.351906	0.589982	1.67653		0.985125	1.58588	1.60982
ENA|FO239960|FO239960.1	ARA0AAA77YF13EM1	doc2b	0.463897	0.861139	1.85631		0.921342	1.38975	1.5084
ENA|FO240476|FO240476.1	ARA0AAA75YO09EM1	sacs	0.120114	0.180404	1.50193		1.23491	1.87078	1.51491
ENA|FO242782|FO242782.1	ARA0ABA101YH11EM1	acaa1	0.540813	0.905774	1.67484		0.828979	1.19781	1.44492
ENA|FO245903|FO245903.1	ARA0AAA93YP06EM1	ufc1	0.171533	0.157775	0.91979		1.13351	1.09616	0.967045
ENA|FO248003|FO248003.1	ARA0ABA11YM14EM1	zgc	0.0751887	0.15555	2.06879		0.564024	1.47443	2.61412
ENA|FO251254|FO251254.1	ARA0ABA111YP21EM1	hsd11b1la	0.231462	0.330559	1.42813		1.04999	1.08082	1.02937
ENA|FO253080|FO253080.1	ARA0ABA107YN23EM1	recql4	0.250785	0.405781	1.61804		0.545747	1.10855	2.03124
ENA|FO254136|FO254136.1	ARA0ABA105YA05EM1	si	0.194821	0.238428	1.22383		0.89102	1.08714	1.22011
ENA|FO254907|FO254907.1	ARA0ABA25YP07EM1	wnk4b	0	0.0521796	#DIV/0!		0.381249	0.905508	2.37511
ENA|FO256281|FO256281.1	ARA0ABA22YA20EM1	shisal1b	0.248679	0.579565	2.33058		2.43724	3.89451	1.59792
ENA|FO260515|FO260515.1	ARA0ABA43YF05EM1	pcdh1g31	0.644845	1.19739	1.85687		1.72284	3.94043	2.28717
ENA|FO261966|FO261966.1	ARA0ABA3YF16EM1	ndufa11	0.0151147	0.0113134	0.748502		5.97251	10.0993	1.69097
ENA|FO262416|FO262416.1	ARA0ABA39YB05EM1	hephl1b	0.120484	0.114395	0.949465		0.679801	0.770667	1.13367
ENA|FO263276|FO263276.1	ARA0ABA36YL10EM1	stk38b	0.476012	0.626215	1.31554		0.933795	1.22963	1.31681
ENA|FO266064|FO266064.1	ARA0ABA2YC21EM1	mbd5	0.425844	0.447601	1.05109		4.56094	5.23611	1.14803
ENA|FO269364|FO269364.1	ARA0ABA53YA22EM1	hnf1ba	0.160237	0.238546	1.4887		0.918596	1.07043	1.16529
ENA|FO274509|FO274509.1	ARA0ABA72YE03EM1	or137-7	0.130869	0.181424	1.3863		1.49908	1.87261	1.24917
ENA|FO282399|FO282399.1	ARA0ABA84YI10EM1	emilin3a	0.830608	1.24937	1.50416		1.91986	2.52552	1.31547
ENA|FO283052|FO283052.1	ARA0ABA82YL21EM1	si	0.033794	0.0826128	2.4446		0.779162	1.46428	1.8793
ENA|FO283585|FO283585.1	ARA0ABA81YE02EM1	MTG2	0.089734	0.0828444	0.923222		0.971327	0.927359	0.954734
ENA|FO287922|FO287922.1	ARA0ACA12YC18EM1	macrod1	0.144149	0.17997	1.2485		0.754668	1.03476	1.37115
ENA|FO291596|FO291596.1	ARA0ABA92YP02EM1	adgrl1a	0.0376725	0.0813835	2.16029		0.806559	1.06198	1.31668
ENA|FO302843|FO302843.1	ARA0ACA3YE14EM1	gtf2e1	0.54197	0.613002	1.13106		0.94091	1.12125	1.19166
ENA|FO334161|FO334161.1	ARA0AEA35YF10EM1	tldc1	0.0943004	0.243097	2.5779		0.83978	1.01383	1.20726
ENA|FO340667|FO340667.1	ARA0AEA6YB13EM1	fabp11b	0.10325	0.273165	2.64566		0.98576	2.10563	2.13604
ENA|FO345462|FO345462.1	ARA0AFA26YG15EM1	vegfaa	0.11298	0.175811	1.55613		1.37392	2.56924	1.87002
ENA|FO355591|FO355591.1	ARA0AGA20YE23EM1	si	0.459958	0.681865	1.48245		0.702429	1.10123	1.56775
ENA|FO360918|FO360918.1	ARA0AFA6YJ23EM1	slain1a	0.43281	0.740004	1.70977		1.36119	2.20014	1.61633
ENA|FO361455|FO361455.1	ARA0AFA5YA16EM1	gon4l	0.0785912	0.143171	1.82171		0.949271	1.74369	1.83687
ENA|FO380471|FO380471.1	ARA0AGA7YP20EM1	arpc1a	0.528311	0.95945	1.81607		0.915814	1.43928	1.57158
TOTAL			6.46247	10.0847	1.5605		35.4575	54.0784	1.52516
Genes above the 1.5 threshold					29				27

## Sheet: 26contigs
NCBI transcriptome A.mexicanus		Normalized copy number per haploid genome
		Bowtie2				SSAHA2
Accession	Annotation (NCBI)	Acor 0B	Acor +B	+B/0B		Acor 0B	Acor +B	+B/0B
XM_007234505.3	sacs	1.10224	1.03653	0.940389		1.22164	1.15762	0.947592
XM_007240217.3	ndufa11	0.0805143	0.0908332	1.12816		1.13005	1.05667	0.935069
XM_007241992.3	slc16a13	0.60049	0.586	0.97587		11.498	11.5141	1.00139
XM_007245225.3	ufc1	0.14972	0.140353	0.937433		1.03447	1.12355	1.08611
XM_007245281.3	doc2b	0.612103	0.711337	1.16212		6.14127	6.0714	0.988624
XM_007245436.3	srp9	0.514005	0.633251	1.23199		1.07525	1.10711	1.02963
XM_007247811.3	arpc1a	0.389275	0.369424	0.949005		1.14037	1.21907	1.06901
XM_007250949.3	tldc1	0.275913	0.228452	0.827988		1.10347	1.07475	0.973971
XM_007253558.3	acaa1	0.32364	0.322623	0.996857		1.0925	0.986181	0.90268
XM_007257545.3	mbd5	0.822535	0.819093	0.995815		1.10527	1.10309	0.998033
XM_007258330.3	tars	0.485182	2.00394	4.13028		2.20386	9.73903	4.41908
XM_007260419.2	gtf2e1	0.459962	0.519027	1.12841		0.976622	1.07689	1.10267
XM_015602285.2	spag8	0.157702	0.220151	1.396		1.16485	1.20633	1.03561
XM_015605096.2	macrod1	0.563704	0.51427	0.912304		64.5676	64.9273	1.00557
XM_015606676.2	chsy3	0.921401	0.943964	1.02449		1.28572	1.25429	0.975561
XM_015607831.2	rhbdl3	0.534097	0.571906	1.07079		1.78495	1.748	0.979298
XM_015608019.2	cdk12	0.742493	0.664456	0.894898		1.23193	1.11134	0.902112
XM_022662213.1	exosc7	1.08915	0.963164	0.884328		1.47052	4.41452	3.002
XM_022663733.1	cnksr1	0.359315	0.356356	0.991765		0.987023	0.950975	0.963477
XM_022665963.1	vps35	0.774393	0.803013	1.03696		1.61455	1.53881	0.953084
XM_022667990.1	recql4	0.368102	0.319475	0.867898		2.24446	2.078	0.925835
XM_022670444.1	ipo11	0.242962	0.390611	1.60771		1.18296	2.02043	1.70795
XM_022673973.1	sntb1	0.342334	0.410497	1.19911		1.02732	1.15352	1.12284
XM_022674299.1	lpcat3	4.47884	4.28917	0.957653		473.141	394.179	0.833111
XM_022676895.1	kmt2d	0.812196	0.791835	0.97493		1.17814	1.14979	0.975937
XM_022679479.1	lrch3	0.199017	0.20401	1.02509		0.991014	1.02178	1.03104
TOTAL		17.4013	18.9037	1.08634		583.595	515.984	0.884146
Genes above the 1.5 threshold				2				3

## Sheet: comparison
Comparison between the 26 genes being in both contig lists with SSAHA2
	passing the threshold
26contigs	in the 26contigs list	in the 61contigs list
sacs	0.947592	1.51491
ndufa11	0.935069	1.69097
slc16a13	1.00139	1.96791
ufc1	1.08611	0.967045
doc2b	0.988624	1.5084
srp9	1.02963	1.0624
arpc1a	1.06901	1.57158
tldc1	0.973971	1.20726
acaa1	0.90268	1.44492
mbd5	0.998033	1.14803
tars	4.41908	4.02091	*
gtf2e1	1.10267	1.19166
spag8	1.03561	0.973928
macrod1	1.00557	1.37115
chsy3	0.975561	1.51033
rhbdl3	0.979298	1.60982
cdk12	0.902112	1.35511
exosc7	3.002	1.02881
cnksr1	0.963477	1.47345
vps35	0.953084	2.08651
recql4	0.925835	2.03124
ipo11	1.70795	2.66391	*
sntb1	1.12284	1.25059
lpcat3	0.833111	1.32951
kmt2d	0.975937	1.06606
lrch3	1.03104	1.53584
	3
Only two genes (tars and ipo11) passed the 1.5 threshold in both gene lists (see asterisk)
