# Supplementary material for: Irreproducible results and unsupported conclusions in Ahmad et al. [BMC genomics (2020) 21:656]
Source: BMC Genomics. 2023 Dec 18;24:778. doi: 10.1186/s12864-023-09883-4 (PMC10726643; doi:10.1186/s12864-023-09883-4)
Supplement: Supplementary file 6 — Sequences of the 61 contigs from the A. mexicanus transcriptome retrieved from EBI used in this study. [file 12864_2023_9883_MOESM6_ESM.fasta]

>ENA|FO291596|FO291596.1 Astyanax mexicanus surface fish mRNA 5-prime sequence from clone ARA0ABA92YP02 (ARA0ABA92YP02EM1).
ATGGCCGGGGAGTCTGAATTTTGTTTTGTTGGTTTATAGAAAGGGTTTTGTGCTTTTCTG
ATTTTTTTCACCAGTATATTCCAAATTGTGGCACTATATGTTAGGGGGTTGCATAGACTA
ATTGACTAGTTGACTAGGACATCTACAGTTTGCCGCAGTAGGGAAATGTCTAGTGATCAC
AAACAGCAGCAGTAGATGAAAAAAAAAAGAAAATTCCTTTTTTTTTTTCTTATTTTTTGC
TTCAGCTTAGGAACTCATAACTAGTCTAGACTAATCGATTACTTCTCTGAAAAGCTAGTC
GACTAGCAAAGATTAAAATTAGTAGTCATGCAACCCCTAGTACTGTATGTTGAGACAAGT
AAAATATATAAATATGGCTGCAAATACTGGATTATAAAGTGACACCATGCTTGAAGTCAG
GTATGATGTTTACAGTCACTACACACACACTGCTGAAGAAGATTTACTAGTGGTTTTGGG
TGGACGGTGGAAAAGTTCCTAAGGGCTCTATTTCTATTTGATACTGCCTTTTATTTAACA
TAATTCTAAAACTACTGCATGATAAACGACACTGATATTTTT
>ENA|FO239960|FO239960.1 Astyanax mexicanus Pachon cavefish mRNA 5-prime sequence from clone ARA0AAA77YF13 (ARA0AAA77YF13EM1).
CTGGAGGTGCCCGTGTGGGACTATGACATTGGGAAATCCAATGACTTTATAGGTGGAGTA
TCTCTTGGCATCAACGCTAATGGAGAGCGCCTGAAACACTGGTTCGACTGTCTGAAAAAC
AAAGACAAGAAAATCGAGCGCTGGCACACGCTTACCAATGAACTCCCTGGTTCAGGCTTC
AATGACTAAAGGCAGCCATGCCAGATCCCCGACTCCCCCTCTCCTCCCCTTTCTGTGCAA
TGTCCTCTCGAGCCCAGCCTTCGTTCGGCACCTTCGACACTCCAGAAGTTTTACAGTTGG
GAGATGAGTACCAAAACTAATGCACATGCTCTATCTCTATATGTCCCGTCCCTGGTGTTG
ACCTTGCTGTTTGATCCTGTTGTGTGGCTTTTGGGCTTATATAAGGGTCTTTGATCAGCA
TGTGTTTTATTCAGACCTGTTGAATATGGAGATGCGTCGCTTTCACCAATGGCACAGGAT
TGGTTTTCGACCGATCCCCTGTGTACCAACATTTAAACCTACTGTTAAACCTACTGTTCT
CTGCTCTTTCAGCTCACTCTGACCTTTAGTATGTAATCAAGGATGTTGTTTACAAAAAGC
CGTCAATGGATGTTG
>ENA|FO242782|FO242782.1 Astyanax mexicanus surface fish mRNA 5-prime sequence from clone ARA0ABA101YH11 (ARA0ABA101YH11EM1).
TCGGCCATTAAGGCCAAGGGAGGCACTGACCTCCGAGCATCCAAAACTGCACGTACTGCG
AAGCGATGCTGACTCAGTCACCTCGTTTTTTTCAGACACCACTATCGTGCCATAACATGA
GCTTGCCCTCATCCCCCAACCCCTCAATCCACTACAATAGTGGGCCGTTCAACGTGGCAG
TCTGCAACTCGTACTGCCTCTCAGGACAGAACAGGGAGAGGGCTCTTTTTTAAAAGAAAA
AGTCCTTGGGCAAGACAAGGATCAGAAAGGAAATAAAGGTAGTGAACACAGGAAGGGAAA
AAAAAAAGAGGTAAGGCAACCAAGGGAGCTGAGCACTGCCCAGAACATGTAGATGTACAT
GGAGCGCAAGGCTTGAAAGAGCCACAGTGGCTCGGGGGGAAGGTACGCATGATGCTTGTG
GATGCAAATGCTGAACATTAAGGGTTAAACCTGGCCTTTTTAGCACTGCTTGAGCCTTGA
GGGAATGATAGCTGTACAGTAGATGCCTTGTTTAGAGCTTATAAGCCACTGCCTTGTACT
GTATAACCATTATTCTACTGAAATAGCACAATAAGTTATTAGAGCGAATGAGGTAGTTAT
GCAGACTTCTTGTTTTTTAAAGAAATCAAAGATGTGGATTAATTTGTCCACATGTCATTT
TTATACTTATGTGTGCCCCTCATAGCCAGGTTAGTAC
>ENA|FO220251|FO220251.1 Astyanax mexicanus Pachon cavefish mRNA 5-prime sequence from clone ARA0AAA27YO15 (ARA0AAA27YO15EM1).
CGTGCTCTCCAGCCATTCTTCTTTGAGTTTGTTTGTGGTGTGTGTAAATGAAGAATGGTG
AGTGTTACCTGCCTAATTTCAGTTCAAGTATTGTTTAAGGTGTTTGTAGATATGTTTCCT
ACGGAATTTAAGTCATTTATATGTCTAACTTTGAACTGCTAATATTAGCTATTCTAATTG
TTTGCACAATGCTTTATGTTGGACATTTCTGACTGGTAATGCATTAATTAGCATTAATGC
ATTAAGTAGAGTTATATTTCTTTGTAAACTGTATATTTGGTGCATTATGTCGAAGTTATA
CGAAGTTGCAGTTACAACACTGTATTGATGTAAATGACAAAGCACTATTTAGCTAGCTAG
CAGCCGTTTGTAGCTCAACTGGTGACCTTGAAGGGTTAAGGTGTAAGGCATGATTAGTAG
TTCAGTTGATAACTACTATTATCATTACCAGTGCCTTAGTTATTTATGAGGGAGTGTATT
GCCATGTATGTAGTTTATTTAGTTATCAGTATATTGTATTTCATATTATGTGGTCTGTAT
TTCTTGTACTTTC
>ENA|FO214127|FO214127.1 Astyanax mexicanus Pachon cavefish mRNA 5-prime sequence from clone ARA0AAA12YF15 (ARA0AAA12YF15EM1).
GACTGAATAACGTGGTGCTGTGTGTGAGTGTGTATTAGAGTGTATAAGTAAATATAGGAG
TATATAAGAGTATATTTACTACTATAGTAGAGTATATAACAGTAGAGTATATAACAGTAG
AGTGTACAGCATGGCCACAGTGCAGGTGAGCGAGGCTGAGAAGGTGTATATAATGCACGG
AGTGAGGGATGATCTGAGGGTGGACGGGCGAGGCTGTGAGGACTACAGACACATGGAGGT
GGAGACGGACGTGGTCTCTAACACTGACGGATCTGCTAAAGTCAGCCTGGGACACACAGA
CGTTCTGGTGGGAATAAAAGCTGAGATTGGGAAGCCGAAGCCTGCAGTTCCAAACGAGGG
ATATGTGGAGTTCTTCGTAGACTGCTCGGCGAATGCGACGCCGGAGTTTGAGGGGCGTGG
CGGGGAGGAGTTGGGGGTGGAGCTGAGTAACACTCTGTATAAAGTATTTAATAACAGACA
CAGTCTGGACCTGCGCTCTCTGTGCATCTGTCCTGGAGAACACTGCTGGGTCCTGTACAT
CGACGTCCTGCTCCTGCAGTGTGATGGGAATCTGTTTGATGCGATGTCTGTCGCTATTAA
AGCAGCTCTATTTAACACACGGATTCCTAAAGTGCAGGTATCTGAGGATGAGGAGGGGGG
GAAGGAGATCGAGTTATCTGATGATCCGTACGACTGCA
>ENA|FO230775|FO230775.1 Astyanax mexicanus Pachon cavefish mRNA 5-prime sequence from clone ARA0AAA68YL16 (ARA0AAA68YL16EM1).
GAAACATTTTAGAACAGTTTGACTGAAAAATCATTGTAGAACAGATTGACTGGGTAAACA
CTGTAGAACAGTTTGACTGGGGAAACATTTTAGAGCAGATTGACTGGGAATTCATTGTAG
AACAGATTGACTGGGGAAACATTTTAGAGCAGATTGACTGGGAAAAACAGTGTAAAACAG
TGTGACTGGGAAAAACATTTTCTAACAGTTTGCATGGGGAAAACATTTGTACAGCAGTTT
AAATTTGGGAAAACTTTGTAGAACAGTTTGACTGGGGAAATCATTGTAGAACAGATTGAC
TGGGGAAAACATTGTAGAACAGTTTGACTGGAGAAAACATTGTAGAACAGTTTGACTGAA
GAATCTTTGTAGAACAGATTGACTGGGGAAAAGCTGAAAGTATGTAATAGACTAAGACTA
GAACATTTTAAAGCAGTGTGAAAGGGACAAACATCCTAAAAATCACAGGTATCCCCCTCG
GGTGATGCTGGTGTTTGCTGGGTCAGCGTGCTCTGGGGCTAAAGGAACAGAAAGCCAGAA
GAGGACATATATGACTCTTACAGAACCACGGCTCTCAGTCTCCTGTATGGAAATGACGGT
AGATCAGTGGCCCTGACTGACAGCGTGTGAGTTGATGGTTCTGCTGCAGTCTGCAGTTGT
TACGCACTTGCTGAATGAAGGTCAAGGATTGTAATCATTGTTATTGGACAG
>ENA|FO207240|FO207240.1 Astyanax mexicanus Pachon cavefish mRNA 5-prime sequence from clone ARA0AAA107YG14 (ARA0AAA107YG14EM1).
GAGACTTTGAGTCTTCGTGTTGTTGTTAGCCTTGTAGCTCCTAATGAACGTATCTGAACG
CTTTACACTTTACTCTTTACACAGTTTTAACTGGATCAATGGCTTCTGTTAGTCTCTCTG
CATTTCCAAAGACTTGTTTTTAATAGTGATGCACCATTTGGCAGCAATTAGTTGGGTGAA
AAAAGTGCATTTTCTTTACAATACTTGTTTCTTATAGCTACACAGCAGATATTTGGCCAA
AAATGGCTAAAACATTATTTTTTTTTCCCTAGGAATACACCAGATATTCACCTGCCAAAG
CTATTTGGCATCCGAAATGATTAGACTAGAAATAACAAAAAAAGGAATAAATGTAATTTT
TTCGAAGATTTGCATTGTGTAAGCCAAAATGATTCATCCAGAAATGGAAAAACATTCACT
TTCTTCCTTAGAGTTGCTTTATATAAGGATACACTAGATATTCAGCTGCCAAAAATATCC
GACAGCCAAAATGATTTGACCAGAAATAGCTTTTATGACCTATAAGTCTTACTGCTTATA
GACATGCACCAAATAATAACCTTTATTTTTTTTTCTTCACAAATGACAAAAAATGCAAGT
TTCCCCAAGACTCCCATCTTCTATGACAAATATTCTGCACCCAAATTTTCCAGCACCCAA
AATTATTCTGCCAGAAATGCCACAAATCAATATAGAGATAGAGAAGAATGCACTTTATTC
TAGCGATCAGAAATGACAAAATAAAAAGTTATTTAAAAAAAAAAAATTGTGATGTTTTTT
>ENA|FO234622|FO234622.1 Astyanax mexicanus Pachon cavefish mRNA 5-prime sequence from clone ARA0AAA59YE17 (ARA0AAA59YE17EM1).
ACTGATGTAATTCCGATAGCATTGTGCCCTAGTTGATATGCAAACATTTATACCACCTCA
AATGTAAAAGTTAATCTGCCTTGAATAACACGTATATCATTGTTTTTATTATTAAAAATG
CTGTAAAATAATGACAAATCTTGGATTTTGGCACAGCAGCCAAGCACCAGCTAAACATTC
TTCCTTTCTGATTAAATAAATAAATTAGTGTCTGTTTGAAATTTTACTCAGATATTAATG
ACTGCTTGATATCAATTCCAAAAAACATCCCCTTTGAAAACAGGTGCTACAAATTTGCAA
AAGGGGATCAATATGAGAATATGTACAAGGAATGCACTGAATATTTGGCAACCAAATATT
TTTTGTTCGGCTGATTAGTAAAAAAGACTAAATAAGTGATACCTAACAATGATGTTTTCT
TTGAAAAGCAAGAATTAAAAAAATAGATTTAGACTGTATTTAGGTTTCATGTATGCAGTG
GTGAACAAGTGGTAAAATTCATTTAAAAACTGCAACAAAAAAAAACATTTCATTTTGTTC
GGTTTCAAACAAAAATGTTTATTTCTGTTTATATTTGATACGTAGATAAGTACAGGGTCT
TAGGGAACATGTAATCTAGCATATGCTTTATATGCATGTGTACACAGTGACACAGTGATA
CATTATTAAACAGAAAAATATGTCCAAACTTCATTATC
>ENA|FO282399|FO282399.1 Astyanax mexicanus surface fish mRNA 5-prime sequence from clone ARA0ABA84YI10 (ARA0ABA84YI10EM1).
GCACGCTTTGTGGGCTGAAGGACACATTCGGACAGGTAATGCAAGAGATGGAGCATGCCA
ACCTCACTTGGCAGGACCGCGAGGAGAGGCTAGCACAACAAGTTAAAGGTGTGGTGCAGC
TGGTTGGACGCCAAGCCTCCATGTTGGGCACGGGAGAAAGACGACTGACCCGTTTGAAGG
GCGAGCTGCAGGATCTACGCCGGAGGTTGGCTGCAGAGCTCCAGGGCTGCCGCTCCACTG
CCCTTGGTGTCCAGAAAGAGGTGACCGAGGTTGGGGGGCGAGTATCCCGTGTGGAAGGTC
AGTGTGGTGGCTTGGCAAGGTTGGCTGAAGATTTGGAGCTTATCCGAGGAGAACTCGACA
AACAATCCGATGGGTACTTGTCTCAGGTCAAC
>ENA|FO212494|FO212494.1 Astyanax mexicanus Pachon cavefish mRNA 5-prime sequence from clone ARA0AAA16YP03 (ARA0AAA16YP03EM1).
CAGCACACAAGTTACCAACCAGCTGGTGCTGTCAGTTGACATTTGTTATTTATATCATCA
CAATATCAACACTTACTTATAAGTAATCTTATAAGTCTTATCTAAATGTTTAAGCATATA
TAGTCGATTGCATTTAGTTTTGGTTTACTAAATGTAAACAATTTCACATTTTCTTTACTT
CTGCACATTCTAAATACAGTTTATTTGTTTAACATATAATATTGCAAACATGTTATAGAT
GTACACTAGTATAGATTTATGGCAGTTACGGTTTTACTGCTATTCCTTTTTACTTTTTCC
TCAGTTTGATAATTTCAAGCGGGTGTTTAAAGTGGTGGAGGAGCTGAAGGGCCCCCTAGC
GGAGAATGTTCAGCATCACTTCCTCCTGTCTGACCTACTGGCCAAGTAAGAATGGACATT
AAGAGAAATTCATCTCACTTAGAATTGACACAAAAGAGTAAATACAAGAAATATAGCACT
AAATTGTGATTGTTGATGTACACTTCGTTATTCCACTTCCTTTTTACTCACCACCCTGAT
CACTGTCCCTCTCTACCAGTCATTTTATATATAGTTGTATCATTTTAACCCCTTAAACCC
CTTTAATCTCCTCTCCTCACTCACTCATCGCTCTCTGTCTGCAGGGACTATGCTGCTGTT
GTATTTTTTGCAAACA
>ENA|FO269364|FO269364.1 Astyanax mexicanus surface fish mRNA 5-prime sequence from clone ARA0ABA53YA22 (ARA0ABA53YA22EM1).
CAACAGTTTAAACCTCACCATGAAATTGAAACAGGATTGGGTTCTAATGAGGACAAAGCC
AAGAGGATTATGAGTTCACTTGCATGAGGTGTAAACCTTATCTTAGACAATCATGTGGAC
TCAACAATAATCCACCTGATCCTGAAATCATTTAAAGATCAACTCTAACTAAATTAGAGA
CTGGAGTGAGACTGAGACCACTCGTTTATTCTTAGTCTTAGTCTTAAGAATCAATTTACA
AATCTGCCTTGGTTACAAAACCAATTTTGAGAAAAGATCAAGTCCAATTGAGGTTGAGAT
ATGGAGATTGGAGACAAGACAAGACCAATATTTCTTGTTCATGGTCTTGAGATTGAGACC
AGGACTAAACTCTACTGGTACTCTACAGTACTAACGTTACTGTATTGTATTACTGGCCCA
TGTCTTCCGATCTGAGAGGATGAGGATTTCTCAGAACCGTTGCACAGTCCTGTTATTCAG
CTGTCTGAACAAGTCCTCCATGCTCATCACCGGCTCATTGTGGTGAAGTAAAGAACCGCC
GTTCTGTAACCCAACCCCTGTATTGACA
>ENA|FO361455|FO361455.1 Astyanax mexicanus surface fish mRNA 5-prime sequence from clone ARA0AFA5YA16 (ARA0AFA5YA16EM1).
GATGGAAAAAAAATTTTGCGTAGTGGAGTTCCAGGACAAGGGTACTGCTGTCGTCCCAAG
CTGCTGGCTCAAGGGTGACAAATGTTCGTGGCCACCCTATAATTGTCAAAAGCTGCAAAA
ATCTGTCCAACAGATGGAGCAATCCAGACAAGACTGGACTGTTTATGACAATGTGCGGTG
TCTTGTAACATGTGATACCTATGAAGTGGCTCACAGCCGCCTTAAATTAGTTGAAGAAGG
ATGCTGCACATCTGAATTGCAGTCAGAGGAGGAGACAGAAGAACCAAAAAAAAGGAAAAT
GAGGACTAATACTCGTTACAGTGAGTATGTTGATGAGGACCCTAGAGAGTCAAAAAAGAG
ACAATTAGCCAAGCCCCCTCCAGTAATGTTACCAGAGCTCTTCGGCAGAGGACCAGGACA
GGTCCTTAAATCATTTCCACATCAAAGCAGTTTGGGTTCAGTTCAATTGTCTGAGCAGTG
TTTTACTGACTTCCAAAGCAGCAGCAGCCCAGTGTACCATACACTGCAAGT
>ENA|FO219358|FO219358.1 Astyanax mexicanus Pachon cavefish mRNA 5-prime sequence from clone ARA0AAA2YG22 (ARA0AAA2YG22EM1).
TATTTGGAAATTTTTAAATATCTGAAATATTGAACATTTTTGGTGTCAAACACTTGGCCA
AGGGCCAAAGGAATTTCAGCAGTATGTAAAACAGAGACCTCTGAGACTTCTGAGGCCAAG
CCAAGTAGGATTTTTAGACTTGCTTGACCTCCACCCATTGATACAGTATGTGCCCATGGT
GGGCTCTCTTGCTTCCAAAGGCCTTGTGAACACTACAGTGGAAACCATACATTACATCAA
GCTGAAGCCTAATGAAATGTACAGAAATGAAATGCAGATGCTGATGTTGGAACACCTGTA
TTATGTTTTATTTAACAACGTAAAAGTACCTATGAAGTGAAACTGAACTTCTAGAATTTT
CTAGAACTAGAACTCTAGGACTCCTCAGCACAAGGACTTCCAGGCATTTACACTCTTAAT
GAACTGGAATGATGAGAATTTGATAAATGCATTACAGTTAAGTTATTTCAGTGTGAAATA
CAACAAAACAAAAAAGTTTGCACATACCGCAATTTTGTTATAGGATGATGAGGGTGTTTG
TTACTGAACTATATTACTGAACTTTTTAATCTGAATGCTTCTGTGGAACATATTTGAAGA
ATGACCTTCACCACAGGTCTGAAGAACAGGGCATGTTTTACCACG
>ENA|FO222807|FO222807.1 Astyanax mexicanus Pachon cavefish mRNA 5-prime sequence from clone ARA0AAA57YA06 (ARA0AAA57YA06EM1).
GGCTGACAAAGCTGGAATTAAGTTCTTAGCTTCAACTCAATAAGATAAACATAGTTAGCA
TTATTTGTTATTCTCTATTCACTAAGAAAAAGAGCTTAGCTAGCTTCTGTTTACTGAAAA
ACTAGCAGTTAGCATTTCTTTAGCTTCCGTCCTCTGAGAAACTGCTATGCAACATTTGTT
AGCATCTTTTCAGTGAGAAAAATAGTTAGGTTAGCATTCTTTTAGCTTTCGTTCAGTGAC
AAAAAAGTAAAAAAAAAAAATATTTAACTTATACTGATATAGATGTTACCATATATTTAC
AAAGTTTACAGTTCTTGTTGACTTGCGTTAACTGACAAAACTGGTATTAGCAAAACCTGT
TAGCATTCACTCACTAAAAAAACACAAGATACAAGGCTGTACTCCTTTTAAAGCTTTTTT
CATGAGGAACGCACATTAGCGTATCTTCTTTATAGTTTCCATTTAGTAAGAAACTGGAAT
TATTCACTAAAAAACACAAGTTAGTGTGGTTTAAAGGCTTCCACTCACTAAAAACCAGGA
ATTTAGCTTCCATTCAGTAAGAAAAATCAAGTTAGCATGTCTTGTAAAGGGGCTATTCAC
TGAAAAACTAGAATTAATCTTAAATGTTAGCATCCATTTGTTGATTAATGGGAGTTATAA
TTTTCCTGTTAGCATTCTTTCACTTAAAAATAGGTTTTGGCTTCTCTTCTCATCTGTTTA
AAGATAAACTGAACTTAAAATGTATTTGTTCGCT
>ENA|FO340667|FO340667.1 Astyanax mexicanus Pachon cavefish mRNA 5-prime sequence from clone ARA0AEA6YB13 (ARA0AEA6YB13EM1).
GATATCACTCTAATCCAGCAGGAGAATGGAGCGCTTCATGGGAACATGGAAACTCACCTC
CAGCGACAATTTCGACGAGTACATGAAGGCAGTAGGCATCGGCTTCGCCTCCAGGCAAAT
CGCTAACATGGCCAAGCCCAGCCTGTTGTTCAGCGTCGACGATCAAGGGTTCATCTCCAT
GAAGTCCATGACCACGTTTAAGACAGTGGAGATAAAGTTCAAGCTGGATGAAGAATTTGA
CGAGATCACGGCAGACGACCGACAAGCAAAGACGTTTATGCGCTTGGTGGATGGTAAACT
GGTCCAGACGCAGTCGTGGGAGGGCAAGAGCACGACAATCGAGAGGGAGGTTCAGGGCAA
CAAACTGATAGCGACGTGCACCATGGATGACGTGGTGTCGGTGAG
>ENA|FO230351|FO230351.1 Astyanax mexicanus Pachon cavefish mRNA 5-prime sequence from clone ARA0AAA69YO04 (ARA0AAA69YO04EM1).
GCGTGAGGAGCTGCAGGAGAAGTGAGAGAGTGCACGAGGAACAGACTCAACCATGGACCT
CCACAGTGCTGGCTCCATGGTTCTGCAGGCTCTGACCCAGGCCACAAGCCAGAACACGGC
TGAGCTGAAGCCCGCTGAGGAGCAACTCCGACAGTGGGAGACACAACCCGGCTTCTATTC
TGTACTGCTGAGTATCTTCAATAACCACATGCTGGATGTGAATGTGCGCTGGCTGGCTGT
TCTTTATTTCAAGAATGGAATCAGTATCTACAGCTTTGCCTGCTCACTGTGGAACCACCA
CACAGACACGTTCCTCCTGCAGATTCAGACCGGAGACCAGCAGGAGGCGCTGAGCTCTCT
GGAGCGCACACTGCTGTCCCTGAAAGTTTTGAGAAAGTTGACGGTTCATGGATTTGCGCA
GCCGCAGGAGAACCTGGAGGCGATGGGCTTTCTGAGTGCGGTGTTTGAAAGGCTGAAGCA
GTTTTTGGAATGCTGTGAGTTCACTGCTCTTTGTCATAACACACACTTTTAACACAGGGT
TCTACTTTCTGTTTCTCTGTTTTCAGTCTGATTTGATTCAGGTTTTCCCCTCATTTTCTA
AGCATCTCCTTTTCCCTCCTCTTTTAAAGAAACAGTATTGTGGAAAGC
>ENA|FO251254|FO251254.1 Astyanax mexicanus surface fish mRNA 5-prime sequence from clone ARA0ABA111YP21 (ARA0ABA111YP21EM1).
TACGGCCGGGGGGCTGCATGGAATATCATCAAGACTGGAGCACTGCGGCAGAGTGAATCA
ACCTACCCCTCATACGTCTACTTTGGCATGCTCTTCAGAGACTGGTTCCCTACCCACAGG
GATATGGTAATTCGTGGCATTTACAATTACAAGCCATGAGCTAAAGGTAAATGTTTCTAA
CTGAAAATGTAGGGGACCAAAAGTGCTCTTTTTATCAAAGCCATCAAGGAACCACTTTTT
TAGAATAATTAAATAAGACTTAAAACACATTAAATAACAACTTAAAACTTTTGATTGAAG
GTCGAAGGCAAAATATCAAATACTGAACCTTTATCTGATCAGTATGATGAGTATGTTAGG
ACAAAAAAAAGAAATTAATATAATTAAGACAATCAGATTTTCAATCACGATTCATATTGT
CAAAGATGTCAAAATTTTACATCTAAACTTCTTAGCTTTAGTTTAAAACAGCAGCTAAAG
CACTAATAATGCTAATAAATACTGGTCTGTGACCAATTTAATCTATATAAATAGATGGCC
ATAAACATCAAATCAATGTAGTTGAGAACACTGTATAACAAGCTTTAGTGTATAAAAGGG
GGTGTAGCGTTGTTTTTAGCT
>ENA|FO262416|FO262416.1 Astyanax mexicanus surface fish mRNA 5-prime sequence from clone ARA0ABA39YB05 (ARA0ABA39YB05EM1).
GAGTGCAGTCACTGCAGCTGACTTTGTTCTCCACTTCAATGCAAGATGAAGATGCATCTG
GGTGTCGGGGTCTTCTTCTTTGCTGTGTTCTCCAGCACCTTCGCTCAAAATGGTCCTCCA
CCAATCTGCTGCCTCAGTTTAAGCACTCAACTGCACAAGGTCAGCGTGAACAATGTTGTT
CACTACACGTGGCAGATTAAAGGAGTGTGTCCAGTCACTGCAGTCATAGTAACGACTTGG
AGGGGAAAGCAGCTCTGTGCTGATCCTGATGCAGACTGGACTAAACGAGTCATGAGCAAA
ATAAATAAGAGAAGATCTGCTGCACTGATACCCAACCCAGCAGCAGAGGGGAACAGAGAG
GAGGCACCAGCACCCACAGCACCTTCAGCGCCCACAGCACCTTCAGCACCCACAGCACCA
CCCACTGATACACCACTCAACAGCCGGCATCCAGAGTCACCCGGTCCAGCAGCAGCTCCC
ACAGATCAGCTTAAAACATCCGGCAAATCAGTGAAACCAGTAAAAACTGCCCAGAATTCT
CGGAGAAAAGGGAAAGTAGGGAAGAAGAGGAAGATAATAAGGAAAGTCGTGAAGAAAAAA
GCTAAAAAGACCAGCCAATAAGAGATAAAAGAGGCTGTCACAGTCAAAGATTTGGACACA
CTTTGCATTATAAAACACACTTTTCTTTTTTTTTTT
>ENA|FO302843|FO302843.1 Astyanax mexicanus Pachon cavefish mRNA 5-prime sequence from clone ARA0ACA3YE14 (ARA0ACA3YE14EM1).
GGAGTCTGACGAAGGACAGCATCCGGCACTGATCCACTCACGGCCGAACTTAACAAACCA
GAACTTCATACTGCAGAACCAGTCACCTTGGATCCCACCTGTGGCTTTAAAGACAGACGC
CCCATTCCTTGAGTCACCTCAGTTACTCTATCAGTCCATCACTGTGTCTCTCCCTCCCTG
CAGCCTCCTCCTGCTCTCTCCATCATGACGGAACCGGAGCTGCTGACGGAGGTTCCAGCA
TCGCTGAAGCGCCTGGCCAAGCAGGTGGTGCGTGGCTTCTATGGAATCGAGCACGCCCTA
GCGCTGGACGTGCTGATCCGGAACCCCTGCGTGCGAGAGGAAGACATGCTGGAGCTGCTG
AAGTTCGACCGCAAGCAGTTGCGCTCGGTGCTCAACACGCTGAAAGGAGACAAGTTTGTC
AAATGTCGCATGCGAGTGGAGACGGCGCCTGACGGCAAGACCACGCGCCACAATTACTAC
TTCATCAACTACCGTCTGCTGGTCAATGTAGTCAAATACAAACTGGACCACATACGACGG
CGCATCGAGACAGACGAGCGCGACTCCACCAACAGGGCATCCTTCCGCTGTCCGTGCTGC
CACAACACCTTCACAGACCTGGAGGCCAACCAGCTGTTCGACCCGATGACAGTGGCAGAA
TTATGCACTAGAGGGCAGCAGAATCACAAACATTCA
>ENA|FO218340|FO218340.1 Astyanax mexicanus Pachon cavefish mRNA 5-prime sequence from clone ARA0AAA32YE23 (ARA0AAA32YE23EM1).
ACGGCCGGATTATATTCTTATTGGTTCTCCGCCGCGAGACCAGAATATATACACATTTCA
TAACCAGTTCCAGAAAATAGCGCTGTAAGTTGCAGAATAAAGTGTATTTTGTTGTTATTA
TTAAATGCGTTAGCTGCTGGCTAGCTGGCCTAGCTGGAGTTAACTGCATAAACCCAGCGT
GTTAGAAACACACGCACATGTTCTACACGTGTTTTTTGTTTACAATTCAGGACTGGCCAG
TCCCCTGCGTGTGTGCGTGTCACGCGCACGCTCCCCTATGTGTCTAAATAACGTGTACAG
TTGTGTGTGTGTGGTATGCGAGCGCTCTTGAAAATATTACGCTTATTTGTAAAATAAGCT
TGGTTGACACACCGCCGTGTGTGGGTAACCTTAAACCCGGGTGTATATACGTGTATATAC
GTGTATATACGTGTGTACTTACATAAAGTTCGAACTGTTTCCGGTAAAATAGACATATTT
TGCCAGTGTTGATCTGATAAGGCCTTCGCGCAGCTCTGAGCCGCGGATTTCCGGCTCACT
GAC
>ENA|FO224455|FO224455.1 Astyanax mexicanus Pachon cavefish mRNA 5-prime sequence from clone ARA0AAA52YG22 (ARA0AAA52YG22EM1).
GGAGAAGGGAGTGGACTGGATTTTGAATGAGATTAAAGTGTCTGGACTGCGTGGCAGAGG
AGGAGCTGGCTTCCCCACTGGTATGAAGTGGGGTTTCATGAACAAGCCCAGCGATGGCAG
ACCAAAATACCTGGTGGTGAATGCTGATGAGGGAGAGCCTGGCACCTGCAAAGATCGGGA
GATCATGAGGAATGATCCACACAAGCTGGTGGAGGGGTGTTTGGTTGCTGGCAGGGCTGC
TGAAATTGACATGATTTGGGAGCTAAGCAAACAGATAGAGGGTCACACCATCTGTGCTCT
GGGTGATGGAGCTGCATGGCCAGTGCAGGGACTGATCCGTCACTTCCGCCCCATTATGGA
GAGCAGGATCGCAGAGCTCGAGCAGAAGCAGCAGGCTAAGGCTTAGATCTGATTCCACTA
CTCTCCTGCAGCGACCTCTTCTGGCCCCTTTTCCTCTTTTACCTTATCACACAATATTAT
TTAAGCAAAAAAAAAAAGTGTTGTCACTTGATTCATGTACTGCTTTCAACATCCGCCTTG
TGGTGCCTTGCCACCCTGTTTCAAAACTTAAAACTTAATAAAGTTCTGTGAACCT
>ENA|FO287922|FO287922.1 Astyanax mexicanus Pachon cavefish mRNA 5-prime sequence from clone ARA0ACA12YC18 (ARA0ACA12YC18EM1).
GGGTAACGTACCTGTGAAGTGTACGCTCCTGCAGGTACGTTACCCCAGAGCCGTTTATAG
CCCCAAAGAAGCCTGAGCTGAACCCGTACTGCGTGGGAGTAAGACTCATGTTGTAGATAT
CTGCTAAGAGATTTTAAAAGATAAAAATGTGTTTGATTTCATGTGTTTTTCCACTCTTAC
ACACATTACTGTGTGTTCTTATCACTGTCACTTAAAGCCCTTATATCTCCACTGCATTTT
TAAATGTCTGTGTTGACAAGAACCTGGTGATTTAATACTTATTGCAATGCAAGGGTTACA
ATTTGATATATTGTGACACCATACAATTAAAAAATGCCTGCAGTTGCTGCTTTTTATGTA
CCAGCAGCTTGTAAGAGGTACACAGGTGTACAAGTCTCGGTGCACCAAAGTGTAAAATGT
GGAAGTTCCACAGAGAAAAGACTAATTGTATGAACTAATTGTAATGTGTCATATTGCAGG
GTTTTCTCTAGCATTAGGATTGTTTTCAGCAGCGGTGACAGTTGCACCCTGACCCTCCTC
TACCGGCTGCTTTGTACAGAAGTTCATTTTTATTCGCATATATTAAACAAAGCACCCAGG
ATTACTTAAATAGTCATTTTTCACTTGAATTCGTCAAGAACTGTCTGTTTTCCAAAAA
>ENA|FO204578|FO204578.1 Astyanax mexicanus Pachon cavefish mRNA 5-prime sequence from clone ARA0AAA113YL14 (ARA0AAA113YL14EM1).
CCCTTGGGCTCTTTACACAATAGGCATTAAAACATGCATGGCTCAGATGCTGAAGCTTCA
GCCATGGTCCATCTCACTGACCTCATTTCAGAGCACAGCCCTGCCCTGTCCTCTCTCAGC
TCACACTGTTAAACCCAGACTCACAGCGCCCCTTAGTGGCCGTTCAGGGAACTGTGGCCC
AGTTCTGAGCTGGAGTTTAATGGGCTGAAATAGTTGAGTAAGAAAAAAAAACAGAAATCA
CACATTGTGTCCTAAATATAAACTAGCAGAAGTGGCAGCTTTAGTTCAGCGATAGTTTAG
ACAGAAGTCACACAGTTGTGCACGTTTAGTTCTGCTTTAATTACAGTGTATTTGACGTGT
TTGGTGTCTGAGGTTTTAGCTTTAGCAGTGAAGCTAAAAGGCTAATGAAGCTAGCATGCA
TACCTCATGTCCATACCCAACAATTAGCTTTATGCTTAAATCATCGTATACGTTCCTTAA
AGTGTGGTGGTGTTCAGTAATCTCTAGTTGGCTTGATTATACAACCACAATTACAAAAAG
GTTGGGGTGCTGTATAAAGCATGTAAGTAAATAAAAAAATAATGCACTTATCGTATTTTT
CTCACTTTAAGGTCCAGCGGATTAAAACTATTTTCATACATAAGGCGAAAAAGTAAGAAA
CAAGGGTGTCTCCATGTCTCC
>ENA|FO230127|FO230127.1 Astyanax mexicanus Pachon cavefish mRNA 5-prime sequence from clone ARA0AAA6YI09 (ARA0AAA6YI09EM1).
GGTATTCTGGGACTGCAGCGCTGGGGGCCTGAGCTGGCCCGTCTTAACAACAAAGGTCTG
GTGAATGCCTGGACCTCTGCAACGCATGACAAGAACCCTTGGATTCAGATCAACATGCAA
AGGAAGATGCGTTTCACTGGCATAATCACCCAGGGAGCCAGCCGCATGGGCAGTGCTGAG
TTTATCAGATCCTTCAAGGTGGCCTCCAGTTTGGATGGACGTACATACACCTTGTACAGA
GCTGAGGGCAAGAAGACAGACACTATTTTTGCAGGAAATGTAGACAATGACAGCACCAAA
ACCAACCTGTTTGACCCACCCATAATCGCTCAGTACATCCGCATTTTGCCAGTCGTGTGC
CGCAAAGCCTGCACGCTGAGAATGGAGCTGGTGGGCTGTGAACTTAACGGTTGCTCAGAG
CCACTGGGTTTCAAGTCACGGCTGATTTCCGACCGTCAGCTGGTGTCCTCCAGCTCTTTC
AGCACGTGGGGCATCGAGGCCTTCACCTGGCACCCGCACTACGCCCGTCTGGACAAGCAG
GGCAAGACTAATGCCTGGACTGCTGCCACCAACAGCAAATCTGAGTGGCTGCAGGTGGAT
CTGCT
>ENA|FO266064|FO266064.1 Astyanax mexicanus surface fish mRNA 5-prime sequence from clone ARA0ABA2YC21 (ARA0ABA2YC21EM1).
TCTGAGACGGAGATGGAGAGAGAGCTTCTGAACAGACTTTTCAGCTCGTAATATTAAGAA
CACTAACACTAGAAATCTCCAGAACTCAGCGTTTTTAATCAGAAACAATCAGTAAAGAGC
TGAGTACCGCTGCTGAACGTGTGGATCTACCGTGTGGAGTAAGGGAGGAAAGTTCTCTGA
CTGTGAGCTGCCCAAAACGCTCCTGTTTAGCCCTGGGGAACCTGAAGGTGGACGGAGAAC
TCTGCTTCAAACTGCGTCTAAAATATGGTGTAAGAACACCGGGAGAGATTCGCCCGATGA
AGCTAAGAGCATCATCACAAGGTGCAAAAAACAATACATCCTGGAGCAGCTAGGAAAACT
GAGGGCAACCCATCCCCAGGTGCTGATGGTCAGCGTGCTGGATTTGGGCGGCAGGCAGAC
CACCCAGGATGACCGATGGACCCAACCACCCCCCGACGCACCAGCAGCGGCGGACCCAGC
CTGCAGCCAGGGACCTCGGCGGACTTCCAGTCCGAAATCGGAAGTCCTGGGGAGGTCCAT
AGACATCCCACCCGACACTGAAAACACCTGAAATGTCCACAGATGTCAAACCAGAGCCAG
CGCCGGCAGAGACCACCCAGGACCTCACA
>ENA|FO209591|FO209591.1 Astyanax mexicanus Pachon cavefish mRNA 5-prime sequence from clone ARA0AAA100YM07 (ARA0AAA100YM07EM1).
TGTTGGACTGATTTCATCAGAAAAAGTTTATCTACAGATACTCTTTCTCTAAGAAAGTTC
TGCTGTTGTTGCTGTAGTGACTTCATCAGAGGGACAACTTAAATCTACAAACAGTCTTTG
TCCACGGTGAAATGAGGGATTTGGTTGTATCCACATTTGGAAAGAAGGAGTTTGCTGTTC
GTAAAGGTCTGAATGTTTGTTTCTTGACGGATTCAATGTGTCGCGGCATTGATCAACATT
TTACAAATGCATACTGTTGGGTGCATCCTGGAACAACATTGGTGCGCTCTGCTCACCAGC
ATTTGCATCATTTGAAGAGAATCAGCGGTGATACTCTGGTCATCATCCACATTGGGACAA
ATGACGTGGCAAGTGGAGTTTCAGCTGATACTATTCTTCAACGAATGGCGGACATGGTGG
ACCGCATATCTTCGTTTTTCAAGGACAAACTGTATTTTGTTGTTTCCGCTGTGCTTCCTC
GTTTTGTTGATGACAAGAAGACAAAGCATACAGTAAAGCGCTGTAACATCTTGTTGGAGC
GATGGTGTGGAGAACGTGAGAATATGTTTTTTTTGCAAACATGGAAGGCTTTTGTTTTTA
GAAGAGACATTCGGGCTGGTCTGTTCAGTGCAGATGGTTTGCATTTGAACAGGCAAGGGA
AACTACGTCTGTTTGATTATTTCAAGCATTTCTTGTGGAATTTCTGTCAATTT
>ENA|FO261966|FO261966.1 Astyanax mexicanus surface fish mRNA 5-prime sequence from clone ARA0ABA3YF16 (ARA0ABA3YF16EM1).
GTCTCCAAGATGGGTTACTGGGAGCTCGAAGAGGGGAAAGACTGTGTGGAGAAAACATGG
ATTACCACCAAACTGGGCACAGCCGTGGGGCTTGTTGGCTCAGCGTATCATATTTTGGCA
TTCCAGCCTGATACAGCAGCTGAAGCACTGACAAGGGCAGCAAATGCTACAGCTACAATG
GCAACCATGGGGGCGATATTTGGAATGGCCACTTGTCTGAGTGCCCATGCTCGGGATGCT
CCTGATGACCCCACTAACTACTTCATTGGTGGATGCGCAGCAGGCGCCTTTTCTTGGAGC
TCGAACCCATAGTGCTATGACTGGCACAACAGCGTGTCTTGGTCTGGGGAGAGCAAAGCC
TATGAATATCTCTTCATGCTCTATAGAGCAGAAATCAGCTCTGTACAGCATCGCCAACTC
CTCATTCAGCAGCCAACGCAACGACCCAACAACCTTCTACCAACTCATCAGCCTCTACTT
AGGTGGATCACCTCAGGATGATATAAGAGCTCTTTCTACTCAGAACATCAGCATGGACAT
CAGCACCTTCAGGAGTCTGAATCCTGCTGCACTCACGGCTCTGAGCGTGGGGACGGTACG
TGATCTCCTGGGGGTGAATCTGCCTGATCTGAAGCTG
>ENA|FO215953|FO215953.1 Astyanax mexicanus Pachon cavefish mRNA 5-prime sequence from clone ARA0AAA117YE05 (ARA0AAA117YE05EM1).
AATAACTGTGTGTCACTTCCATATTTCAAGATTCCAGCTAAGCTGCAAGGGAATCTAATA
TGATCAGAATCATGAGGTCAGTTTGTACAGAGATCAATGTAAATTATGCATTTTAAAAAT
GAATTTTAACCTTTTTTTTTTAATTTCTTATAAATAAAAAAAGCAACTTATACCCCTTCC
CTTGACAATTCAAAGTTCTC
>ENA|FO283585|FO283585.1 Astyanax mexicanus surface fish mRNA 5-prime sequence from clone ARA0ABA81YE02 (ARA0ABA81YE02EM1).
CAGCCTGTCCCTACCCACAAGCAACAGTGTCATTAGGTTATCTTAAGCCTAGTGATTACC
TGTGATACTGCTTGGAAAATCTGTCAACCTGTACAGGTGAGTCCTGTTTATTCTAATTTA
TTTGCAAAATAACTTAATTAATAATGATCAATATGCAACAGTGTAATATAGTTTGTTGGT
ATGTTGGTAAATACTAGTTTAGCCACAAGCACAGTACTGCAAATTGTAACATGCAGCTAT
AGAACTTTTTGTGTGCATTCTGTTTGTGCAAATTATTGATTTGCATTTTTAATACTCATT
GATATGCTTTTAATGGTGTCATATTTCAAATAATAGAAAAAAATTGTAGATTTTTTAAAA
CTCTTTATAACTGTATAAATAGTTACATTTGTATTTTGAAATACCCAAAACACTGGCATC
AGTTATCAATTTAATTGTATAATGTTTTTAAAAACAAAAAATGCAACTCCAGTACTTTAG
AGATGAGGTGGGGTTAGTTGGAACTTTCTGACCTAACTCAACTCACTGTTGTGGCTGCAT
GCAATTAAATCCTCAAAGCAATGCTCTAAAAAATTTAAAAGTCTAAAAGTATTCTCTGGA
CCGTAGAGACAGTTACTCTCAGTTACAGATAAAAACTTAAAATTTTTTAAACCTATATTA
TATATTTTTTCCATACAGTCTAAATATACATATGAGGATTTCAAATATACCTTTTAGTAC
ATTTTGTTAGTCTTCTTATTA
>ENA|FO226110|FO226110.1 Astyanax mexicanus Pachon cavefish mRNA 5-prime sequence from clone ARA0AAA45YM12 (ARA0AAA45YM12EM2).
GCTCTCGCCGACACGGGCGGCATCGAGAAGCTCGTCAACATCACTAAGGGACGCGGCGAG
AGGTGAGCATACACACACGCTTCAGTACACACTGTGTATTGTCTGGTGCAGGTATTGAGA
TGTTTGATAGATGTTCAGAGTTCAGAATGATCAGATTGAAGCTAATTAGTCAGGTGATTG
ACTGCGGCTGTGCTCGGCTCTTCTACAGGTACTCTATGAAAGTAGTGAAGGCTGCAGCTC
ATGTGCTCAACACACTGTGGCAGTACAGAGATCTGCGCACCATCTACAAGAAGGTGAGTA
AGAGTTTTTTTACTGTGCATACACTGTAAGTGTAAAGTGTTCTAGTAATATAATAGTTTA
GAGTTGTGTTGGAATTTGGGACATTTCTTGGTGTTTCTGTTGGATTAAAAACTACTGTAT
TTCTTGTTTTTCACTTTTTGGCACAGTAAAACATTTTCAACCACAC
>ENA|FO219036|FO219036.1 Astyanax mexicanus Pachon cavefish mRNA 5-prime sequence from clone ARA0AAA30YF06 (ARA0AAA30YF06EM2).
GAGACGGACCGTTCTGAGCGCTGCACGCTCACTTCTCTAGCCGGCAGGATCGCTGTGTCA
GCTCCTACAGCTGATTGGATAAAAGAATGAAAAGCTCTGAAATACTAGCACATAATTGGT
AATTTTATGAATCAGTCATTTGAAGGCCACGCCTCCTCCAGCTCAACAAAACAGCGGAAT
CAAAGACCAGAGCCGGTTTATGGAGAGCCTGCCCACTTACTGTCTCCCGGGTGTATCAGA
AAATGCTTCACACCGCTAGGGGGAGCCCGCGGGCGTCCCATGAAAATATATACTCAAATA
TCTGCAGGAATGTGAGAGCTTGATGACGTGTTTCCGGTTTGGTTTAGCAGGGTAAACACA
GCGGCGCTAGAATGGAGTTCACTGCTGTCTCTGCACAAACTTCTATTGATTTCTTTCTCC
GACATCTCACTGATTATAGATGAGGTATAAGTAGCGAAAATATCGAAGGTTGAAAAGGAT
TACAAGCTTTTTGTCGAGGAATACATCTTTAATTTTGAGGGTGACTTCATACCACCCAGA
TCCTGTGGAGGTAATAAAGACATCGTGCAAGTGTTGCGGGGAAGGCCTTTTCCAATCATA
CTATTGCTCTGCTTTATCAGATTGCCCATTAAAGCACCATGGGCTTTAAAACAGTCTCTC
TCCCAGCAGCATGTTCTGTTATAGTTTGT
>ENA|FO274509|FO274509.1 Astyanax mexicanus surface fish mRNA 5-prime sequence from clone ARA0ABA72YE03 (ARA0ABA72YE03EM1).
GAGACGGGGGCCTTTTAAAGCACGGTCCCACCCACGCTTTGCTTCTTCATGGTGACTGCT
CAGAATGACCCACACTCTCATAAAGGATGTGTTAAAAGTTAACACAAAAAATGTGTTGTC
ACATACTTAACACAGTTTGTGTTGATATTAGCACAACATGTGTTAAGAAGCTCAAAATCT
TAACACATATTGTGTACTGGACAAGTTAACACAACTGTGTGTTATTTCAGTCTACATGGC
GGGAATTTGCCCTTGCGCTTCTGCCCTGGTGAACCTGTGCAAAGCAGGTTTGAGCTTTCC
CGCCGCATTTGACAAAGGACTTGCAATGGAGGCTGCTTCTCTTGGGATGCACTACGACCC
CTTGGTAAGTAATCATTAATATATTATATTAATGTGCTTCATCGAACTGTAAAGTGTCAG
GATAAACCTGGAATGTAAATAATCCACTAACTCAGTTGCGTTTTTAACAGCATTTCCGAT
CAAATTTATCTTTGTTCAGCTGGCATAACATTACTGAGGTAACCTGACATTAACGTTAGC
TAAGTTAGGCAAATGGCAGACGTCTACTGTGGTTATGACATTTATATTTTTAGCCTAACT
ACAGTAATGTTATCGAACACGACGTAAAGAAAAATAATTGGCAAACATCGCTGCTCGTTT
AAACTTAGCATTAAACTAGTGAAATCGTTAACATTTATGCCAAGTATCTGTTAGCATTAA
C
>ENA|FO212291|FO212291.1 Astyanax mexicanus Pachon cavefish mRNA 5-prime sequence from clone ARA0AAA17YI05 (ARA0AAA17YI05EM1).
CAGCTGGCAGAGAGATATGCACACTTTTTAAATTACACAGATTAATAAAATCATGTTTTT
TCCATTAAGACACTGATAGGCTTTCATAGAGTAACTAAAGCAGTAAGCTGGCAAGTAAAA
ACAAAAAAAAACACATGGTTGCAAGAGATTTGTAATGTTAAACTTAGGTAAACAACTTCA
CAAGCAAACACCAAACATCACCAGGTCTATAAAGGGTCCTGGACATTTGAAATAAGGCAG
CTATGAAATGGCGTTAGTGACATTTTCTCGAATCCCTGCAACCATGCTCTCCCAAAGCTG
AGAACATTAACTGAAGACTTAAAGCTGCCTAACATAGCCTAGTTATGAAGGTCTGTTCTT
GTATAATACAACTTTATTCAATGTGTAAAATGCAGTAATAATTTGTGGTCATATTCTAAT
GTGAAAACAGAGTTTGGTGAATAGGACTATGAACTTTTGTTCTCCACTCTGGTCATCTCT
AAGAGCATGTGGGCTAAAGCCTACTGTAATCATGAACACAGAAGTACACTACAGAAGTCT
AAGTATGTTGGTAGACTACAATTGTGGTACGAGCAGTGGGTACTCCTAAGAGAGAGAAAA
TTAACACCAAAAATGGTACTTGTGCTGGGTAGAGTGAACTGTTTTTATTATCCAGATATT
TCACCTTTCTAGTCATGTTTTTTTTTT
>ENA|FO219266|FO219266.1 Astyanax mexicanus Pachon cavefish mRNA 5-prime sequence from clone ARA0AAA2YL01 (ARA0AAA2YL01EM1).
GCATCTCCTTTTGTGCCGATATTCATATTTAATTCTCACTAAACTCCTCACACATGCTGT
TTAAATACCTGCTTAAAATTTGTGGGTGTATATTCCAGCAGAAACACTAGTACACAGTCT
ATAATATCTGGCTTTTGAGTGACTTTCTCGGCTATGCTGCTAGACTGTGTAGTTAACCAA
TTTGATTTTATCTACCTGACCACTGATCTTTTCCCAGATACCGGCAGAGGTCCAGGACAG
CCCGGCAGCCACGCCCTCCAAGAGTCGCAGTCTGCGGAGAACCGTCAGTGTCCCCTCTGA
GGGACAGTTCCCCGAGTATCC
>ENA|FO210843|FO210843.1 Astyanax mexicanus Pachon cavefish mRNA 3-prime sequence from clone ARA0AAA1YJ15 (ARA0AAA1YJ15CM1).
CTGGTGAACAAAATGAAGGCTGAAGACCACAGTGGTAGATTACATCATGCTTTCCTGAGT
ACACTGTGGTAAAATGCAGATGTTAAAAATGTAGCCGCAGACATCGTATAAGGCAGATTT
AGACCAATTACAGTCTCTACAGAACAAACAGTAACTACTGCATAAACGCCTTGATTTAGT
AATTATTAGATTTTCTCCTTGTATTTTTCCTTATCGTAACAAAAAAATATACAGTACAAA
TATTTTGCTTGTGCATTCACTCTGTTACTCAAATAACTTTTTATTAAATACATTTTTGGG
CAGATATTGTTTGTATCAATTAGTCGTAAAACGATATATTCATAACATTCAATGATTGAT
TATACAGTAACATAATGCATTGAAATATTACTTTTAAAAAGTAATACATTTTAAATGAAT
TATATTTAGAAACTGGGATTGGAAAATATTTGAATACCCTTAAAGCGACAGCATGTACAT
TTTCAGAGGAAATGGGTAATCGCACAGAGCATGATTAAAAAGTCTATTAAGAAAAAAAAA
TGATAAATCTGGTAATTTCAGCAATGATTTACAGCACCAATGCAGTTATAACCAGAAAAC
GGGCAAGGGACCTACTAGACACCCTGTTCGTAGGTGAATATATGTGGTTTTGCATGAATG
ATGGCAAAAAAGATGC
>ENA|FO239340|FO239340.1 Astyanax mexicanus Pachon cavefish mRNA 5-prime sequence from clone ARA0AAA79YB19 (ARA0AAA79YB19EM1).
CGGCCATTACGGCCGGGGACCGACGCGTCTGTTGCAGCTTGAATGTGACGGAGATTAGTT
TGTAAATTGTAAATTGTTTGTAAAAACGTTGCTGGTAATTTAAACGGATTCGCCATTAGA
TCACAACACGCAGCTGATTAAGCCGCTATGCGGAGCAGCTCGTCAGCCTCGTGTCGCCTC
GGCAGTCCTGCAGCATGTGTGTTGACTCCTCGTGCTGGACTGGTGCACGCTGCCGTCCAA
CATTTAATGATTACAAAAGATTTTCAAGCAGCATTTGACACGTGTGAGAGGGGACTGGAA
AGTTTATTTAGCGCTGAAGATCAAGAAGAGTCGTGTTCCAGACATGGTGAATTGAAGGCA
TCTTTTTGCATAGTCGGAATTCAAGCTTTGGCTGAGCTTAACCAGTGGCGTGATGTCCTT
CAATGGGTCTTGCAGCACTATGGGGAAACAGAGAAAATACCTGCCAAGATCATGCAGATG
TGCATTCTTTTGTACACCAAAGTGGCTGAGCAGGCAGAAGTGCTGGAAGCAGTCCAAGCT
TGGCTGCACTGCCCCAGTAACATGAGCCATTCAGGATACAGCAGTGTAGCAGAGCTTTAC
ATGTTGCACATCCTTCTGCCACTGGGCCAAACCAACATGGCCATACAGCTGCTGGAGGAC
GAAGTGGGCCAGGCTGCATTTACTGAGGACCAGAGACAGACTGCACTAACTATAGTAGAC
AATCATAGATCCAAAAGAGAGTCCACTGTG
>ENA|FO240476|FO240476.1 Astyanax mexicanus Pachon cavefish mRNA 5-prime sequence from clone ARA0AAA75YO09 (ARA0AAA75YO09EM1).
GTTCCACAAAGTTTTAGACCCCATTAGGTAGACCACAGCGTGTTCTGTGTACACTTGTTT
AGACCGCAAACAACAACCCAGCCATGATAATATAAATGAGAAATGGCTGTACAAATCTCT
CCAGTTTGTTTGTTTCAATGCTCACTAGAGCCTATGACATCTAAAGTCGTTTAAAATTTT
GCTAAATTTTTTGCCCCAAAATTCGATTTAATAATTCTGCAAAATGTTTGAAATACAGTC
TGGCTAGTCACATTTTTTTTCTACTGCAACTCTGAATTTTGTCATGATGCCTAGTTTAAA
TGTGCTTAAACTTTCTGATTGGAAATGTAATTGGATGCAGCTGTTTACATGGCTATTATT
AGCTATTATTCTTCTATTTAAAGGAATAATCAGTTGTAGGCAAATGTGTGAAATGGCTAC
ATTAGTCCCAGACACGAAGCTTACGCAGGTTGCCAGATTGGCAACTGATCAGTGAATATA
AATACGTTTCACCATCCAAAATATCCATTTCTACTACACAAGTGTTGGTGGTAAATTACC
TAGTTATGGTTTGCTACCTTC
>ENA|FO260515|FO260515.1 Astyanax mexicanus surface fish mRNA 5-prime sequence from clone ARA0ABA43YF05 (ARA0ABA43YF05EM1).
GAGAACAACAACCTGCCCTACTGCTTTATATAAATGAACTGTAGTTAGAACCTTGGTATA
TTCTCTATATAAAGCTCAACAAAATGCGCTCTCAGATATGATTACTATAAATGTATAATC
TCGCTTCATTTTGAGGGCTGTGTGGACATCTTTTCAAATTAGATTCAATTTACTTTATAA
TCACGTTATTCATAGTGCTAGCCCAAAGCTAATTTCTAGCATATCTAGATTGTATACATA
CTAATTTCTGATAATCTGGACATTATCATATGAAACCACATGAAAGAATATTTTTCATTT
AATTTGAAGTCACTCTGCACATCAGTTTGGATGATCTAAAAGCTCAAATTAAATTTAAAC
ATGCCTTTTTTTCACCAGGATGTTACGTGTTACGAGGACTCCCATTCATATTTCAACCAG
GGACCAGTCTCCTCATTTACAAAGACTCTGTTAATTATTCACATTAGAGACATATGCAGA
TCACTTCTTCAAGATCTTGGGGCTTGTAGTGTGAACACAGCTCAAGTAATTCCAAACACA
TTCAAGGCAAGGCAAGCAGTCCTTTATACGAGAAATAGCAGCTGAAATGGGTTGATTTAT
AAAAGTTCATTTTGTTATTTTATTATTTTTTCATCTGTCAATTCTCTCTGTTCACTGGAA
TATTGTTTAACTCCAGTTTTAAAAAAACTTTTCCTTTGCATTTATTACTTTATTTCTTAT
CTCTATATTTTGCTTT
>ENA|FO253080|FO253080.1 Astyanax mexicanus surface fish mRNA 5-prime sequence from clone ARA0ABA107YN23 (ARA0ABA107YN23EM1).
GCAAAACCGGCCTCAGACACCTGAAGGTACATTCTTTGCTAGCATATTTTTCCACTTTGT
GCTCAATCTGTATACAACTGACTGCCCTGCACCCCCATTCCCTAGTGGAAATTTCACACA
CACGTTCTTATTCAGTATTGATTGTTCCCTTAACTAACACACAGAGCTAGTATTTTTAAT
AAAAGGTAAATTATAGGTTCTTAGCATGTAATACGCTAAAACCCATCACCAAGTTTGTTT
CAGTTCTAAAACAGTGATAAGGCAGTACTATTTTAGTTATTCAGACTGTGCAGGTGTGTT
TTGCATGTATTAGAATGATATATTAAGGGGCGTATTTAATTTATATATTTTTTATGGATC
ATTTTGTTCCTGTAATGTAAACATTTATGGTACCTATTTTAGTAACTGTGGTACATTTCA
GATTTGGATCATTGCCTCCTCATATGGAAAGGTGGGACTCTCTGTTCTTTGTTGGAGGCC
CTGTTTGGGCCATGGAGTGGTGTCCTTGTCCTGAAGGTGCTGCAGAAACACAGTATGTTG
CGCTCTCCTGCAATAGAGGCATGGATGACCGTCACAAAATAAATATGCTCTACACCGAGC
ATGCTCTGCTCCAACTGTGGGACCTGGGCAGGCTACAAGTAAGTAGGTCAGTAGTCCTGC
TAGTTGCTATTCTTATGTTGATGGGGTTGTCAGCTAAGTTTTAGTGACTGGAATGGCAG
>ENA|FO355591|FO355591.1 Astyanax mexicanus surface fish mRNA 5-prime sequence from clone ARA0AGA20YE23 (ARA0AGA20YE23EM1).
GCACTATACAACAAATTTTAGATTAATTCTTTTAGCTAAACTATATTTGTAAATGTAAGA
AATTAATTAATTTGAACATATTTTTTCTACTTTTCACTAACAGACACCAACTGATAAGCT
TTCATTCTTATCTCCCTCCATGTACGGCTCACACCTTCTGAACTGACCTCCTACAGCATA
GACTGAGATCACCTGCAGGCTCTGAATCGAAATAAAAGAAAAACAACAACAACTACATGA
ATGCTGTATGATATTTGTATTTGTATAGTATAAATATTTAAGCTTTTTTCTTCATGGTTG
TGCCCAGGTTTTCCTGAAGGGCTAGGATATCGCCATCCATATCACTTAGTCCAGTAGGTT
TTAGACACTGTAGTTACGGTTTACATAAATTTGCATGCCATCAACATCATTACACTGAAT
TTCCAAGCATGATGAGACTCTTTACAGAATACACAGTTACACCACCGTTGATCATTCTAT
ACATATTGTATCTTGTTCATTATTTGAATAAATGAAAGTTGACTTG
>ENA|FO228649|FO228649.1 Astyanax mexicanus Pachon cavefish mRNA 5-prime sequence from clone ARA0AAA39YG10 (ARA0AAA39YG10EM1).
CCATTACGGCCGGGGGAGAGGAAAAGATGGCTGTGTTGCTGCGAGTGCTGCTTTTTGCTG
CTCTGATCTTTCTGAGCTCTTCAGAAGTTCCGAGCGACTCCACTAAACTCAAAGAGGTCT
TCCAGAAAGGAATCGATCTAGCAGTCCAGCAGGTCAACTCACACACCGGACTCCAGAACC
ATTTCCTCTTCTTCAAAACTGTGGAACAGTCTTCCATCGAGTCCGGGTTTGGTGTGATCT
ATATTTACCAACATTTTTACCTCAAACCCACAAAATGCAGCCGTGGAACCGGGAAACCGT
AGCTGATTCCACATCCTGCATTTCAGAGACGGCATTTCCTGTTTGCTGTGATTTTACAGT
TGTTTACCTAATTATTATAAACACACAAGATCTGTCTACAAGATCTGCAGTTTAGTAATT
TAGCCGCAATAAAGAACAACACTGAAATAATGAGACATAAATGAATATGAATAATTTACA
TTTATAGTTCATTTATAAAATATGACTTATTTGCTTACTTTGTGGCCTATATAGCTCTGT
AATAGACACTGCTTTCTCATTTTCATTATTACATATGCTTTAATGTATGTTTAAATGTTT
AAATATGTTTAATTGCTCTGTAATAGAAAAAAAATATGTTTACACCATCTAAAAAAGTGT
TGCCAAAAATATTTGCTTTGTTAATAATCAATAAAGAACATTTGCTAAATGTCCTTTCCC
AGATAGCAAAAGCGATCTGGCCCGGATCCTGCACAAGTCAAAACGGATCTGGCCCAGTGT
CCTTTTGC
>ENA|FO256281|FO256281.1 Astyanax mexicanus surface fish mRNA 5-prime sequence from clone ARA0ABA22YA20 (ARA0ABA22YA20EM1).
AGCGAGTCTGTACAGCGGATCGCTTCGTCATCGCCGAGGTGAGCCGAGTGTACCGCGGAT
CGCTTAGTCATCGCCGCGGTGAGCCGATTCTTCGCTGTGAATCGTTTCGTCGCCCGAGCG
GGAGCCGAGTCCTTGACGCGGATCCCAGACTAACAAAAAATAAAAGAATTCCGGATCGGA
TTTGGTGAGTTCTACACTTTAAAAGCTGGTATTTTGGTTGGTTTTACGTGCATAGGTGAA
GGTATAACTGTTTAGCTAAGCTAATAAGAGTGGGTTAAGCAAATCTTTTTCAATTGTACC
CTTTTTTTTCTGATGAGTTAAGGCTGTAATTCTGTAATGTTTAATACTACTGTGCTGTGA
TATATTAACGCTAAGTTTGGGATGTTAGATGTGTAACCAGAGACATAAGAACCTAAAAGG
CTACTGTAAAATAGTTGTTAAATGTTAGGAAAAAAAACTCTGATTGA
>ENA|FO360918|FO360918.1 Astyanax mexicanus surface fish mRNA 5-prime sequence from clone ARA0AFA6YJ23 (ARA0AFA6YJ23EM1).
GGAGAGGCTGAGGACACCTGGTACTGCAGCCCTGCTCCATTTTACTGACCCACTTCTAAA
ACTGTGTGTTTTTATTACAGTTAAAATGATTAAAATACAGTAAGTTTTAGGTAAACATAG
GGGTTTACATTTAAAAAAAAGCTAACAAAACAGCTACAGTAGCTAGTTTACTAGGTTAGT
TGTTTAGTATTGTGTAGAGACAGCAATGCAGAAATTACTGATGGCTTCTTTCACTTAGTA
ATGCCACACCTGCTCAATACTGTTATTTGTATGTATTGATTGATTTATTTTACAGTATAA
CTACTTTGTTTATTAGTGACCCAAACATAAGTACTGCTGCAGCAGTGGCTGATGAGATAC
TCTAGCTGTCCTTTGTTAAGTCTGTTTACATCTGATATGCTCATAGCTAAAAGCTTCTGA
AGATGGAGAATACCTTAACCTAGCTCATTGGCTGAAACATTTGCTTACTCACAAGGAAAC
TCTCAAAAATGTGAGGTTTCAAATCCCTGCTTTAAAAAAAAACACCACCAGTTCAAGCTG
GTTAAGCTGATTGACCAGCAAAGAATATGTGGAAATGGAAATGAATGGAACAGTTTATCT
GGTTTTCTTGGTGACCAAGCTTGGACATGCTAGTTGTCTAGCTTGGTCATGCCAATAAAA
CAGCTAAACTATTCCATTAAAATGGACAAATACACTTTGCTAGACCTGC
>ENA|FO215912|FO215912.1 Astyanax mexicanus Pachon cavefish mRNA 5-prime sequence from clone ARA0AAA117YG08 (ARA0AAA117YG08EM1).
GGGTCAACTCCAACCCAGCTAAAACAGGCTAAAAACCACAATCTATCCATTAGAAATCAG
CTAAAACTTGTTAAACACAATCTTTCAACTTCAAACCAACTAAAACAGACTAAACACCAC
AATCAGTTCATGCAAAACCAACTACAACAAT
>ENA|FO212474|FO212474.1 Astyanax mexicanus Pachon cavefish mRNA 5-prime sequence from clone ARA0AAA16YP23 (ARA0AAA16YP23EM1).
CTACTACATCCCTCACGACTACAAACTCACTTGCGACTACAGCACTCACTACTATATCCT
TCACGACTACATCACTCACTACTATGTCTCTCATGACTACATCACTCACGACTACAACAC
TCGCGTCTACATCCCTCGCAACTACAGCACTCACTACTATATCCCTCACAACTACAAACT
CACATGTGACTACATCACTCACTACTATATCTCTCACGACTACAGAAATCATGACTACAT
CACTCGCGACTGCAACACTCACTACTATATCTCTCGCAACTACAACACTCACTACTATAT
CTCTCGCAACTACATCACTCGCGACTACAGCACTTACTACTATATCCCTCACTACTACAT
GCCCCACGAATAGATCACTCACGACTACATCACTCACGACTTCAGCACTCATGACTACAA
CACTCACTATTATTTCCTTCATGTCTACATCTCTCGCGACTACAAAACTCACTACCATAT
CCCTTGTGACTACAAAACTCACATGCAACTACAACACTTGCACTCTTTTACTGAATTATC
CAAGGTAAGTCTGCTTTTGAATCCTCTTAAGGTTGAGGAATTGAAACGTCTCCTCTAGAA
ATGACACGCTTATACATTTCTTCACACTTCGCACACAGGACTCGGCATCTATTCAGAGCC
GCAGTCGTAGCCGGAGCACCTTACTTCGTCGTTTTT
>ENA|FO222595|FO222595.1 Astyanax mexicanus Pachon cavefish mRNA 5-prime sequence from clone ARA0AAA57YJ09 (ARA0AAA57YJ09EM1).
GGGGGGAAGATAAAGGGGGACGCACCCAGGTGAGCTCACCTCCACTTTGGGCAAAACAAA
GAGGGCGCCGTATTGTTTGGCGTGGCATGGTCGCTGCTGGAAGAACTTGACTCGCGTATG
TGTACTGCTGGGAGCCACTAGCCCGGAGGCAAGCTGAAGAGTGCGTGTGTGTGTGTGTTG
CTGAATTATCGATCAACATAGTCAACATCGGCACAGTTGCTACAGAAATTCAGACTGCTC
TGGCTGACAACGTCTTAGCGACTAATGTTGTGTCAACTCTAATAGCACCGGAAGGCGTGT
ATTTTCCTTATGAAGAGGAAAATCACAAGCTGGTGAGAGAGATTGGCAATGTCACAGATG
GAGTAGAAATCACTTTCCAGTTTGCTGTCAGACCTGACAAAGTGGACAGTTTTCAGAGAA
GGGATCGGGTGCCCTTCCAGCTGCAGCTGTCTTTTAAGACACGAGACTTGAAGAAAGTGA
CCAGAGTGATCTCTCAACAGAAGCGTGTGACAACCAGCAGCTGGGTCTGGGCAGGAAGCC
TGAACATGTCTGTGCTGGGGGTTCACTGTGCTCAGCTGTGTGCCA
>ENA|FO254136|FO254136.1 Astyanax mexicanus surface fish mRNA 5-prime sequence from clone ARA0ABA105YA05 (ARA0ABA105YA05EM1).
CAAGACCTGCTAATGTCTGGTACATAAGTTAGTATGTAGCCCAAGAAATGTGTTGTTAAA
AAGATGCTGAAAAAATGTTTGTTGAGCTGTTTGTTGAAAGTTGGTTTTCGTTTTTGGTCA
AAAGGTGAAAGTATGTTTCTTTGAAGTGGTTGAAAAATGTTAAGGATGTATTTTCTGTGT
ATAGATTTGGTTGAAAGTTAAAGGTGAAAAGAAAGATTTTCAACCACTTTAAAAATCTCT
TTCAACGAAATCTATACAAAAAAAATATATCCTAACATACACATC
>ENA|FO227165|FO227165.1 Astyanax mexicanus Pachon cavefish mRNA 5-prime sequence from clone ARA0AAA42YK17 (ARA0AAA42YK17EM1).
GCTTGGTCTGAGATCAAGAAAGCTGTGGCGTTACAAGAAAGCACTTGTCCCGAAAGTCCT
TCTCCAAACTGACTCTGTTGAGAAAACGGCACCAAACTGACTCTGTTGAGAAAACGGCAC
CAAACTAACTCTGTTGAGAAAACGGCACCAAACTAACTCTGTTGAGAAAACGGCACCAAA
CTGACTCTGTTGAGAAAACGGCACCAAACTAACTCTGTTGAGAAAACGGCACCAAACTAA
CTCTGTTGAGAAAACGGCACCAAACTGACTCTGTTGAGAAAACGGCACCAAACTAACTCT
GTTGAGAAAACGGCACCAAACTGACTCTGTTGAGAAAACGGCACCAAACTAACTCTGTTG
AGAAAA
>ENA|FO283052|FO283052.1 Astyanax mexicanus surface fish mRNA 5-prime sequence from clone ARA0ABA82YL21 (ARA0ABA82YL21EM1).
GCTACTTCTAGTTTTAGTTTGGAAGCTGCTTCACTGATCTTTGCTTCTTTCTGCTCGTAG
ATCTTCTTCCTGCTTGAGATGGCTGCATTCGTCGAGGGTTGTTACAGGCCGTACCTGCTG
TGTCCCATCTGTAAGAAGACCCGCTGGAACCTGGGGGCTCACCTGAGGAGGCGGTGCATG
AGGGGCAGGTCTGCCTCTGAGGTGGAGAGGGAGGTGGAAATGGAGAAGATGACTGCGCAG
GATTTGCTGAGGGACGGTCGGGTGTGGGACTACAGTCTGATCAGGAGGATCATGGATCAG
CCGGATCCTATCCGCTGTTTTATGGCACAGCTGAAGGACAGGGGGAACGTTGTGGTCAAC
ATCCCTCCTGAAGCCATTCCTCCTCTTATTCCATATCTGCCTGAAGCCCCTCCCCCTGCA
GTGGGCGTGGCTGAGAGTGAATCAGATTCAGATTCTGAGAGCTCTGGTCCTGATGTGAGG
AACCGAGAGAGCGTGAATCAGCAGCAGGAGACGGCGTCTGGTTCGGACAGCGAAGAGCCG
AGCTCAGTTCGGTCGAGGAAGAAGAGGAAGCGCCAGGAGGAAGAGGAAGAGGAGGAGGAA
GAGACCACGACGGACGATGAGGAAGAGGAAGATGAGGATGAACATACCACCTGGACGTTC
TCCAGCAGGATGATGGATGATGAAGAAGAGGAAGATGATGAGGAGGATGATGAAGAGAGC
AGCTGGATGCCCAGGA
>ENA|FO206192|FO206192.1 Astyanax mexicanus Pachon cavefish mRNA 5-prime sequence from clone ARA0AAA10YF03 (ARA0AAA10YF03EM1).
AGATGATGTGGCCCTGTGTGCCGCTCTGTGGTTCTTCTCCGTGGTGTAGAGCAGCTGCTG
GAGCTGTAGTTCATGTTAAAGTCTTCAAAAACACTCTCTGCTCTCTGCTCTGACTCGGTG
TCTGTCTCTCTGGAGAATGCCTTATTACCAGACGTGGGAGGAGTTCGCCCGGGCGGCGGA
GAAGCTCTATTTAACCGACCCGATGAAGGTCAGAGTTGTGCTTAAATACAGACACTGTGA
TGGAAATCTGTGTATGAAAGTCACTGACAATGCTGTGTGTTTGCAGTATAAGACTGATCA
GGCACAAGATGTAAAGAAGATTGAGAAGCTGCATGGGAAACTGATGAGATTAATGGTTTC
CAAGGAGTCCCACAGTGGTGCAATGGAAACGGACTGAGTAATCTTTTGGGACTTTTAATT
TTTGGATAGCAGTATGTATCTGCTCTGCTGACATTATTTGAAGATCATGGAATTTAAGAG
CCCTGTTTTTGGAGTATGACAACTGGGAGGGTAGAGGAAACCGATGTCCTCAGCTGCATT
CAGCGATCTCCTCATCCTGATATTTATTTTCTGGTCCCGGATGGACTTATTATTAGGCAT
TGATCTTGTATTATACATTGCTGGGTGACCAGTTTTTTTTCTGATTCTAGGTCACACAGA
GCTTGATTAGCTTATACCTGGAAACAGCAACTTTTCAGTTATTTTGGAAGAGTCTTGTTT
GTGTTTACTAGCTCCATTCCTGGNGGCACAAATGCACTGCATGATTGTTTGTTCCTG
>ENA|FO207880|FO207880.1 Astyanax mexicanus Pachon cavefish mRNA 5-prime sequence from clone ARA0AAA105YI15 (ARA0AAA105YI15EM1).
ACAGATCAAGGATGCTATTGGGAGATACCATCAGTGTGCCACTATTCAGCTGGACTTCCA
GCTGCCCATCAGATTCAATCTGTCCTACGTCAGTCATGATGGAGATGATAAGAAGCGGCC
AGTGATCATACACAGAGCCATCTTGGGATCTGTCGAGAGAATGATCGCCATTCTGACGGA
AAACTATGGTGGAAAATGGCCTTTTGTGGCTTTCCCCACGTCAGGTGATGGTTGTGCCTG
TTGGACCCACTTGTGAGGAATATGCACAGAGGGTACAAAATGAGTTCCACAATGCTGGCT
TGATGACAGACGTGGACTTGGACCCAGGCTGCACTCTGAATAAGAAGATCAGAAATGCGC
AATTAGCTCAGTACAACTTTATCTTGGTGGTGGGAGAGAAAGAGAAGAGCAGTGATACGG
TGAACGTCCGCACTCGAGACAACAAGGTCCACGGGGAGAGGAGTCTGACGGACTGCATGG
AGCGCCTGAGACAGCTGAAAGCTGCACGAACCCGCAATGCCGAGGAGGAGTTCTGAGCCC
CGCCCGGCTTTCTGACCGAGAGAAGTTCCGGATCTCANGGATTGGTCATTCCATGCTGAG
GCTGTGGGCAAAACCGCACTTCTTCTGG
>ENA|FO223881|FO223881.1 Astyanax mexicanus Pachon cavefish mRNA 5-prime sequence from clone ARA0AAA54YA18 (ARA0AAA54YA18EM1).
CTGCGTTCACACTAGTAGAGGTTCTGTGGGATTAGTGATTTATAGTTCGGTAGCAGAACG
ATAAGAACTGGAGCTCATGAATCATTTCCAGATTAAAACCACTGAATAAAACATGAACTG
AAGCAGCCAGAGCTCGACCTGCCCTCAGTTTACAGATCAAAATCCCGCCCCTCAACAAAA
TGAGCCAATCAGCTGACTGCTTGTGACAGAATTCCCCTCAAAGTGCAGAAAAATATTAAA
TTATTGATCCAAACACTAAAAAAAACACTAAAACTGTTCATGAAGTTTTATGGGATTTAT
CTGAATAATCTGGAGTGTAAGTGAAGATTAAACTGATTTATTTACTATATATGTTCACGC
AGAGTCTGGCTGCTGCCTGATTATCCTGTTATATTTTATTACATATCTTTAGAGGAGGCT
CTTGAGTCGGTCCTCAGTGAATGAAGGTTAATGAAAGGGTTAATGAAATGTGGCACATTT
TGTATTCAGAAAGTGGGAGGAGCCTCAGAGTTCAGAGTTCAGCACATCAGCAGTGTTAAT
ATACAGTTTATTACACAGTTATACGGTAATTCAGCACTTTTATCTGTTGGAGTTTACTGC
ACTAGTGGAGAGGTGAAGGGTGTGTGTGGGGGGGCGGTGTATCAGGTAT
>ENA|FO334161|FO334161.1 Astyanax mexicanus Pachon cavefish mRNA 5-prime sequence from clone ARA0AEA35YF10 (ARA0AEA35YF10EM1).
GCCTGGTGAGACAATACATCCTTGTAGATTCTATAACAATTAATCATTCTTGTTGTATTA
AGTAACAACAATATTAATTATGATAACACTGACAATGAACATTGTACTGCAACTATCTAT
TAATTATACAATCATACAATTTTCTGTGTCTTTTGCATTTTTTGTTACTTTTTATTACTA
GGTTCAAGTACTAGATAGATCTGTTGAAGTTGATGGATGGTAGGATGATAGATGGTCTTC
TCTGAACTATACCCTTTCCTCATTGTCTTGTCTCAGGGTATGGGTGGACAGCACGGGTAC
TTCGGACTGTGGCTGGACTATGACTTTGGGAAAGGTCACAGTCGGGCTCGACCACGCTGT
ACCACATACGGTAGCCCTCAGCTCTCAGGGGATGAGGACTTTACAATGGATACAGTCGAA
GTTTGGGGGGTCGGCATACCCCCTTCAGAACAGGAACAGGACGAAGTCAGCAACAGATCT
GTAGTGACACACTCATTCAGAATTATTGGATTTCTTCATTAGTGTCTGTTAATTGGTAAT
TTCAGATGCAAATGAACTAAATGTTTGTGGATACTTTTTTTCTCTCAGTTCACCCATTCT
GGATACAGATATGCAAATGCAGACACACATACACAGCTTGAAGAATTGGCAATAGAATAG
GACTCTCAGGGGCAAAAAAACAAGTAAAGACCCCCAGCATTGAGCTGTGGAG
>ENA|FO204377|FO204377.1 Astyanax mexicanus Pachon cavefish mRNA 5-prime sequence from clone ARA0AAA114YE08 (ARA0AAA114YE08EM2).
GTCTTCATGGTGGAATCCCTCCTGAAATCAAGCAATTTCAGAGAAAAAAAGAAGGTATCG
CGTCAGCCTGGATGAAATTCAGCGTCGCATTGGTCCCCCAGAGTTTCTGTCTTTAAATGG
GCTTGTGTCATATCTGTGGACAGCAAAATCCAATAAAGACTCCCTGAAAGGGGAACTGGA
AGCTGCTGGTATAATCCCTCCCCCAGTGACCCGTCTCACATCCATGTGTTCAAAATTAAC
AGAAGATGAAGCTGATGACCTAGCTGTGGACCTGGGAAAGCTTGCCAGTAGGCATATAGA
TTTCCAGTCAGCTGCTGAAACTCAGCAATCTTCACAGGACAAGGCAACAGATCTCCTGAA
AGCAAAGGAGTTCTTAGGACAAACCAAAAATGTCTTTGCTCCGTTCATGAGTCAGTACAA
CACAGTGACTCATGGACTGGGGCCAAAGACATTTGAGGTCTCTGTTCAAATTCTGGAGGC
GTACCTACGTCAAGTCATACGGCAGTTTACAGAAGAAAGTTAAAGCAATTGTGCTGTGCA
TGCAGCAGTGTTTTGTTTGTTTAGTTTGCAGTTAAAAAAAGTACTAGTCTTTAACAAAAG
CTTTTCCACTTGATAGTTCTTTATTGTATTTTGTGTACTTTTTTTCAAATGTTAACTTTT
GTACTACTTTACAAACACATAAAAAAAATAATAAAACAAAACTTTGTCAGTGCTAATGCT
TAACTTTGGAAATTAAAACCTTTA
>ENA|FO254907|FO254907.1 Astyanax mexicanus surface fish mRNA 5-prime sequence from clone ARA0ABA25YP07 (ARA0ABA25YP07EM1).
GCAACAGAACGCGAGTCATGGATGGAGCTCATTTACTGGTTGATAAACTATGTGTGCTGG
GCTTCTACCCGTTGCTTTTCTACGGACAAAAGGTTAAAGGGAGAAACAGTTACCAAGCAC
ACATCATCATACCTGAAAAGGTTAAAGAAGCATTCTGTGGACACGCTGTCTTTACAACAA
TGAAGTCCTTATATGAAAAACTTCTGAAAGGATCCTTGTGCTGCAGCCAACAACCTGCAG
GTAGTGGTTGACCGAGTTATCATCACAACACATGGCTGTGGCAAAGCTCTCTAAACAGGA
ATTGATGTCCAGCATTCCAGCCCAAGATGAAAAGCAGCATCCTTCTGACAATTCTGACCG
TTGCAGAAAACATGTGCCGAACAATAAAAGGAAAAAAAATCAAGAGGAGTGTACCATACA
CTTGAATGCAGACACATACCCGTATGAGAAGATCATTAGGAGGAGAGTAAGGGAGGGCAA
GAAAGAGGTCCTTGTCCGCTGGAAACCATGTTCTGGATGTGGTTTGGCGTGGAAGGACAC
ATGGGAACCACCTGATGAATTTGGTGGTGATTGATTAGAAATAGTACACTGATCTATAAA
ATTTTTATCTGTTTGTTTCCAGTGCCT
>ENA|FO345462|FO345462.1 Astyanax mexicanus surface fish mRNA 5-prime sequence from clone ARA0AFA26YG15 (ARA0AFA26YG15EM1).
GTGTTACAAGATTTGAGGTCAGGAGGACTTTATATACAGGATGCAAGACTTGGAAGTGTT
GGGCCTTATCCACTTTACATGGAAAGTTTTGAAACCCTTGTGGAGTGCAACAAAGTATCT
GACGAGATCATGGATGCCTTGTTCCATCTGTTCAGCATGAAGCGACCAGTACATGAAGAA
AGACAACGATTGGGTCTGCTTCTTTTCAAGTCACTTGAAGGATTCATCGTGGAAAGTGTT
TTAAAAGTATCAGACTTCCACCAAACAAAAAGATACCTGGTCACAACTGATGAACTGCAG
AGAAGATGTGCTCAACCGGAGGGCTACTCTGCAAACACTGTGGTGGCTTATCTAAGAAAG
GCCAAAGGTCAAAAAAGAAACATAGAACAGAAGTTGGCAGAGTTGGAGGTGAATCCTTCA
AAACGCACAAAGTTAACTTCACTGTGCTCCAAACTTTGTGAAGATGAATGTCGTGACCTG
GCTGATGATATAACATATTTGGCAGCTAAATTCATACCCCAGAAGAAAGTGGGTCAAGCC
TTGTTAGAGGATGGAAATGTCCACGAAGGCATGGCCAAAACAGAGGACTGCAGAAAGACC
CTAAAAGCTGTGGAAAAAGCTTTGGAGACGAACTGGCATACATTTGACCTGGCAACTCAC
GGTCTTGGGCCTGCAGTTATAAAAGGCACTTTTGAATTAATTGATGCAT
>ENA|FO245903|FO245903.1 Astyanax mexicanus Pachon cavefish mRNA 5-prime sequence from clone ARA0AAA93YP06 (ARA0AAA93YP06EM1).
ACACGAAAAACCGTGTCTGAAATCCCGCTGTTAAAAACCAACTCTGGACCGAGAGACAAG
GAGCTGTGGGTCCAGAGACTGCGGGAGGAATACCTGGCCCTCATTAAAGTGGTTTGGGAA
ATGCTGGTATATCCATGAACTTCTCAAGTATGAATTTGACATGGAATTTGATATTCCTGT
CACATATCCAGCCACAGCACCTGAAGTGGCAATTCCTGAACTTGATGGGAAGACAGCTAA
AATGTACAGGGGTGGCAAGATCTGCCTGACTGACCATTTCAAACCACTTTGGGCAAGAAA
CGTGCCAAAATTTGGATTAGCACATCTTATGGCCCTTGGACTTGGACCTTGGCTTGCAGT
AGAGATACCTGACCTCATTTCTAAAGGTATAATACAACACAAAGAGCAGCAGAGGAGCTG
AAAAGGGATTCCAGAAAAGTTAACAAGAGAGCTACAGACCACCTACAGACAGCCTTAGAG
GCATAATGTCATCTTTCTGTTGAGAAGGACTCTTAAACAAATGATCTGTTTGGCCTTACA
GCCACATGTACTGTATGGCATTCCCGGCACACCTGTGTTTTGGCTAAACGTCCATTTAAG
CCTAGAAAGAGAATCTATTGTTTATATTTTGTCATTAGCAAAGTAAGTAAGCAAGATTAC
AGGACCATACTAATTTATGGAATTAAATCATCTATTACGTTGTAAAGCTTTTCCTTATTT
CTATATGTCTTTATGT
>ENA|FO221079|FO221079.1 Astyanax mexicanus Pachon cavefish mRNA 5-prime sequence from clone ARA0AAA25YJ15 (ARA0AAA25YJ15EM1).
GGGCTGTGACTGGTTCAGACTGTTTTCGTGAGTCTGCGCAGTGAGTGTAAACAGGAAGAG
AAAAATTAGGCTGTTAGATGTTGATGAAGGCGATGTTAAACGTTGCAGGTTTTGCTCCTC
TTTTTGTTAATAACGTTTGATATTTTGTACACAAAGTTGGGTCGTTTGTAACGCCGTATT
TGGCACGGAATACGCGGCTTTTGGCGAAATAACGACAAACACGTCAGTTAGAGAAAAGCT
GCTAATGCTAATTCGCGAGGCTAGAGACCGTTAGCGGCGCTGACAGGATTGACGGCGCAG
AGGATCAAACTACAGTAAAACCACCGTGGCTGGATGTGGCATTGCTAAAAATATCTGTTT
TAGAGAAATAAGTCGGTAACATTACTGTCGATACGGTTTAAATCAGCTCTCGGCTGCTCC
CCACGGGAGTGTACTAATCTAGCGGTTAGCTAAGCTAGGTGGCTAATGTAATAGCTGGCT
ATTAGTTAACATTTCGAGGGGCGGGAGCGATATTATTATAAACATATTATTTTAGCTGCA
GCAGTGGTGTTCAGCTAGCTTTATGGTGGAAATGGTTCTGGAAGTTGACATCATATTCAA
GTAGAAAGGGCTTCATT
>ENA|FO263276|FO263276.1 Astyanax mexicanus surface fish mRNA 5-prime sequence from clone ARA0ABA36YL10 (ARA0ABA36YL10EM1).
ATGGTATGAATGATGCATTTGAATGATGCATTTGAATAAACAGTTTTACTCATGTGCCCA
AGGGAATGGTGCTAAGTGTGACTTCAGGCCAGCAGCATTTAGTGAGGAAAAAAACAGTTT
TGAACTTGATATCAAAGGCTTTTTTTTCTTGTTTGCTTGGGTTTATATGAGGTTCGTGAC
CTCGCTGTGGAATTCTCCCAGTCTCATGAGGTTTTAGCGTGAGTGAGTTGCCTCTCAAAG
TCGTCCAGCAAGACTCAGAGTTGGGGAGGACACGTTTGAAGAAATCTTTGCTTTCTCAAC
ACTTTTGGAGGCTTGTTTAAGTGATTAAATGAGAACAAAACACACGCATAGACGAGTCGC
AATCATCATGAAGCAATACTTTCATTTTCCGCCTTCCTTAATTCCTTAATTATGCTAATG
CTATTTCCAGTCGTTAATTACTGCCAATTAACCCCTTCTTTGCCTTGCGCCAAAACGCTG
GCGGATCACCCTGGATGTGTTTAATGGCGGAAAAAAGTCAGAAACAAGACTAAAATCCCT
TCGCACTTGAAATCCATTTGTTTGAAAGCTCGTCACGTGAGGTGTGTGAAATGAATAATA
AATGCTACG
>ENA|FO248003|FO248003.1 Astyanax mexicanus surface fish mRNA 5-prime sequence from clone ARA0ABA11YM14 (ARA0ABA11YM14EM1).
AGATCCCACAACTGGCCAAACACACCTCTTATCTGGACCGGTGTGCATGCGTGGGCCACT
GAAACGCTTGGGCGGGCCTCCATTCCAGCCCGGGACAGAACAGGCAAGGTTTGTCAGGAG
ATAGTGCCATGCAGTGGATGCATGGATGAATTCCATCCTCCCTCTTACTTTTCCAGTTTA
TCAGTTGTTCCTTTCAACCCCGTTATAGAGAAATGGTTGACTGTGAGCTTTAGGTCTGAA
CCATCTGTTTCTGCTTGCTTTATCTGCACAAGATATGCTAGGGGATTTTTATTTTTATCA
ACTCAGTCTTTCTCCACTAGTTTATAAAACTGCTTGCCTGAATGCCTCCCTGGCAAAAGC
CGAATATAAGTATGATTGTTTCCAGATGTTTTAATCAGTCAAGCAACAATTTAGATGTTA
CAAGGAAGAAGATATGGATTGTAAGCTGTAAACCTGTCAGAGGTATTTGCTTACTTAAGA
AATGATGACTACCTTTGTTTTAATATCACACTTTCATTTATCCTGTTGAACATAAAGACA
GTGTCCCAAAGGAACTTGTTGATCTGACATATATCCAACTGATGTACAGCATACAAACAA
ATATCTTTAAAAGCCATGAAGCCTTTTTTTAGACC
>ENA|FO380471|FO380471.1 Astyanax mexicanus surface fish mRNA 5-prime sequence from clone ARA0AGA7YP20 (ARA0AGA7YP20EM1).
TGTGAGCTCATCATTGTTGCACAACTGTTTTAGGCATTGACTGGGCTCCTAAAAGCGATC
GGATTGTAACCTGCGGAGCGGATCGCAATGCTTACGTGTGGAGCCAGAAGGACGGCGTTT
GGAAGCCCACTCTTGTCATCCTCAGGATCAACCGTGCTGCCACGTTTGTGAAGTGGTCTC
CACTGGAGAATAAGTTTGCAGTGGGCAGTGGAGCTCGCCTCATATCTGTTTGCTACTTTG
AGTCTGAAAATGACTGGTGAGTCTGAATTGGAGCTTCTAGTGAACGTTTTAGGAGCCTTC
AGTTTAAAACAGATCACATTGCAGCTGTTCTGTGCATAAATATGCTTTCTCTGTTTTTTA
AAAAGGTGGGTTAGCAAACACATCAAGAAGCCTATCCGCTCCACTGTCCTCAGTCTTGAC
TGGCATCCAAACAATGTACTTCTGGCAGCTGGGTCATGTGACTTTAAATGCAGGTAAGTT
TGAGTCTCACGGTTACCTGGAATTTTCATTGAGAGTCCGCTATTCCCGTTATGGGCACGT
GACTACTCGCAATCATATCACTCCTGTGTAAAGTCTAGGTTCTCCTTATAGCTTCACAG
