# Supplementary material for: Irreproducible results and unsupported conclusions in Ahmad et al. [BMC genomics (2020) 21:656]
Source: BMC Genomics. 2023 Dec 18;24:778. doi: 10.1186/s12864-023-09883-4 (PMC10726643; doi:10.1186/s12864-023-09883-4)
Supplement: Supplementary file 7 — BLASTX best matches of the 61 EBI contigs against the NR database. Note that only 16 matches were coincident with those in [1] (shaded in green colour), 18 showed incongruent matches (shaded in brown colour) and 27 showed no matches (unshaded). [file 12864_2023_9883_MOESM7_ESM.xlsx]

## Sheet: Sheet1
Supplementary_File_7 BLASTX best matches of the 61 EBI contigs against the NR database. Note that only 16 matches were coincident with those in [1] (shaded in green colour), 18 showed incongruent matches (shaded in brown colour) and 27 showed no matches (unshaded).
				BLASTX search against NCBI NR
Accession	Accession	Annotation (Ahmad et al.)	Coincident?	Description	Species	NCBI Accession number	Counter
ENA|FO380471|FO380471.1	ARA0AGA7YP20EM1	arpc1a	yes	actin-related protein 2/3 complex subunit 1A	Clarias magur	KAF5899262.1	1
ENA|FO239960|FO239960.1	ARA0AAA77YF13EM1	doc2b	yes	PREDICTED: double C2-like domain-containing protein beta	Cyprinus carpio	XP_018939431.1	2
ENA|FO282399|FO282399.1	ARA0ABA84YI10EM1	emilin3a	yes	EMILIN-3-like	Astyanax mexicanus	XP_007232027.2	3
ENA|FO214127|FO214127.1	ARA0AAA12YF15EM1	exosc7	yes	exosome complex component RRP42	Astyanax mexicanus	XP_022517934.1	4
ENA|FO340667|FO340667.1	ARA0AEA6YB13EM1	fabp11b	yes	fatty acid-binding protein, adipocyte-like	Astyanax mexicanus	XP_022529066.1	5
ENA|FO212494|FO212494.1	ARA0AAA16YP03EM1	fibpb	yes	acidic fibroblast growth factor intracellular-binding protein B	Astyanax mexicanus	XP_007254251.2	6
ENA|FO302843|FO302843.1	ARA0ACA3YE14EM1	gtf2e1	yes	general transcription factor IIE subunit 1	Astyanax mexicanus	XP_007260481.2	7
ENA|FO251254|FO251254.1	ARA0ABA111YP21EM1	hsd11b1la	yes	hydroxysteroid 11-beta-dehydrogenase 1-like protein	Astyanax mexicanus	XP_007243411.2	8
ENA|FO230351|FO230351.1	ARA0AAA69YO04EM1	ipo11	yes	importin-11	Astyanax mexicanus	XP_022526165.1	9
ENA|FO230127|FO230127.1	ARA0AAA6YI09EM1	mfge8b	yes	lactadherin-like isoform X2	Astyanax mexicanus	XP_007234382.2	10
ENA|FO226110|FO226110.1	ARA0AAA45YM12EM2	PKP4	yes	Plakophilin-4	Bagarius yarrelli	TSL54355.1	11
ENA|FO219266|FO219266.1	ARA0AAA2YL01EM1	rasal2	yes	LOW QUALITY PROTEIN: ras GTPase-activating protein nGAP	Astyanax mexicanus	XP_022519163.1	12
ENA|FO206192|FO206192.1	ARA0AAA10YF03EM1	srp9	yes	signal recognition particle 9 kDa protein	Astyanax mexicanus	XP_007245498.1	13
ENA|FO207880|FO207880.1	ARA0AAA105YI15EM1	tars	yes	threonine--tRNA ligase, cytoplasmic	Astyanax mexicanus	XP_007258392.2	14
ENA|FO334161|FO334161.1	ARA0AEA35YF10EM1	tldc1	yes	TLD domain-containing protein 1 isoform X1	Astyanax mexicanus	XP_007251011.2	15
ENA|FO245903|FO245903.1	ARA0AAA93YP06EM1	ufc1	yes	ubiquitin-fold modifier-conjugating enzyme 1	Astyanax mexicanus	XP_007245287.2	16
ENA|FO242782|FO242782.1	ARA0ABA101YH11EM1	acaa1	no	amphoterin-induced protein 3 isoform X1	Astyanax mexicanus	XP_015461871.2	1
ENA|FO230775|FO230775.1	ARA0AAA68YL16EM1	cdk12	no	PREDICTED: calcium-binding protein P-like	Salmo salar	XP_014027893.1	2
ENA|FO361455|FO361455.1	ARA0AFA5YA16EM1	gon4l	no	uncharacterized protein LOC111191623	Astyanax mexicanus	XP_022522874.1	3
ENA|FO262416|FO262416.1	ARA0ABA39YB05EM1	hephl1b	no	chemokine ligand 32c	Ctenopharyngodon idella	AXF84187.1	4
ENA|FO266064|FO266064.1	ARA0ABA2YC21EM1	mbd5	no	serine/arginine repetitive matrix protein 1-like	Astyanax mexicanus	XP_022519179.1	5
ENA|FO209591|FO209591.1	ARA0AAA100YM07EM1	myt1b	no	uncharacterized protein LOC111197545	Astyanax mexicanus	XP_022542704.1	6
ENA|FO261966|FO261966.1	ARA0ABA3YF16EM1	ndufa11	no	LOW QUALITY PROTEIN: mesothelin-like protein	Astyanax mexicanus	XP_022518087.1	7
ENA|FO224455|FO224455.1	ARA0AAA52YG22EM1	ndufv1	no	Potassium/sodium hyperpolarization-activated cyclic nucleotide-gated channel 4	Liparis tanakae	TNN63793.1	8
ENA|FO253080|FO253080.1	ARA0ABA107YN23EM1	recql4	no	general transcription factor 3C polypeptide 2	Astyanax mexicanus	XP_022521896.1	9
ENA|FO239340|FO239340.1	ARA0AAA79YB19EM1	rhbdl3	no	peroxisome assembly protein 26 isoform X2	Colossoma macropomum	XP_036433035.1	10
ENA|FO219036|FO219036.1	ARA0AAA30YF06EM2	rxylt1	no	uncharacterized protein LOC115582046 isoform X2	Sparus aurata	XP_030273619.1	11
ENA|FO222595|FO222595.1	ARA0AAA57YJ09EM1	si	no	circularly permutated Ras protein 1-like isoform X1	Astyanax mexicanus	XP_015461034.1	12
ENA|FO228649|FO228649.1	ARA0AAA39YG10EM1	si	no	uncharacterized protein LOC103041317	Astyanax mexicanus	XP_007260182.1	13
ENA|FO283052|FO283052.1	ARA0ABA82YL21EM1	si	no	uncharacterized protein LOC118800962 isoform X1	Colossoma macropomum	XP_036417036.1	14
ENA|FO212474|FO212474.1	ARA0AAA16YP23EM1	slc16a13	no	uncharacterized protein LOC111608185	Xiphophorus maculatus	XP_023187237.1	15
ENA|FO345462|FO345462.1	ARA0AFA26YG15EM1	vegfaa	no	uncharacterized protein LOC118804846 isoform X3	Colossoma macropomum	XP_036421581.1	16
ENA|FO204377|FO204377.1	ARA0AAA114YE08EM2	vps35	no	transcription factor AP-2-beta-like isoform X2	Astyanax mexicanus	XP_022530650.1	17
ENA|FO254907|FO254907.1	ARA0ABA25YP07EM1	wnk4b	no	uncharacterized protein LOC111196333 isoform X1	Astyanax mexicanus	XP_022541257.1	18
ENA|FO291596|FO291596.1	ARA0ABA92YP02EM1	adgrl1a	no	--	--	--	1
ENA|FO207240|FO207240.1	ARA0AAA107YG14EM1	chsy3	no	--	--	--	2
ENA|FO220251|FO220251.1	ARA0AAA27YO15EM1	cnksr1	no	--	--	--	3
ENA|FO234622|FO234622.1	ARA0AAA59YE17EM1	entpd8	no	--	--	--	4
ENA|FO269364|FO269364.1	ARA0ABA53YA22EM1	hnf1ba	no	--	--	--	5
ENA|FO222807|FO222807.1	ARA0AAA57YA06EM1	hoxb2a	no	--	--	--	6
ENA|FO219358|FO219358.1	ARA0AAA2YG22EM1	itgam	no	--	--	--	7
ENA|FO215953|FO215953.1	ARA0AAA117YE05EM1	kmt2d	no	--	--	--	8
ENA|FO218340|FO218340.1	ARA0AAA32YE23EM1	lpcat3	no	--	--	--	9
ENA|FO204578|FO204578.1	ARA0AAA113YL14EM1	lrch3	no	--	--	--	10
ENA|FO287922|FO287922.1	ARA0ACA12YC18EM1	macrod1	no	--	--	--	11
ENA|FO283585|FO283585.1	ARA0ABA81YE02EM1	MTG2	no	--	--	--	12
ENA|FO274509|FO274509.1	ARA0ABA72YE03EM1	or137-7	no	--	--	--	13
ENA|FO212291|FO212291.1	ARA0AAA17YI05EM1	pcdh1g31	no	--	--	--	14
ENA|FO260515|FO260515.1	ARA0ABA43YF05EM1	pcdh1g31	no	--	--	--	15
ENA|FO210843|FO210843.1	ARA0AAA1YJ15CM1	pcdh2ab5	no	--	--	--	16
ENA|FO240476|FO240476.1	ARA0AAA75YO09EM1	sacs	no	--	--	--	17
ENA|FO215912|FO215912.1	ARA0AAA117YG08EM1	scn12aa	no	--	--	--	18
ENA|FO256281|FO256281.1	ARA0ABA22YA20EM1	shisal1b	no	--	--	--	19
ENA|FO254136|FO254136.1	ARA0ABA105YA05EM1	si	no	--	--	--	20
ENA|FO355591|FO355591.1	ARA0AGA20YE23EM1	si	no	--	--	--	21
ENA|FO360918|FO360918.1	ARA0AFA6YJ23EM1	slain1a	no	--	--	--	22
ENA|FO227165|FO227165.1	ARA0AAA42YK17EM1	sntb1	no	--	--	--	23
ENA|FO221079|FO221079.1	ARA0AAA25YJ15EM1	spag8	no	--	--	--	24
ENA|FO263276|FO263276.1	ARA0ABA36YL10EM1	stk38b	no	--	--	--	25
ENA|FO223881|FO223881.1	ARA0AAA54YA18EM1	zgc	no	--	--	--	26
ENA|FO248003|FO248003.1	ARA0ABA11YM14EM1	zgc	no	--	--	--	27
