# Supplementary material for: Irreproducible results and unsupported conclusions in Ahmad et al. [BMC genomics (2020) 21:656]
Source: BMC Genomics. 2023 Dec 18;24:778. doi: 10.1186/s12864-023-09883-4 (PMC10726643; doi:10.1186/s12864-023-09883-4)
Supplement: Supplementary file 8 — Sequences of the 26 contigs from the A. mexicanus transcriptome retrieved from NCBI used in this study. [file 12864_2023_9883_MOESM8_ESM.fasta]

>XM_007253558.3_acetyl-CoA_acyltransferase_1_(acaa1)
CTCCGCCTGGTGGCGTGTGAGGATCTGGCGGCGCAGGGCGAAGTTCAGCTGTGTGTGTTCTCGGGTCAGAGCTCCAGGCCGCTGCTTGTCTCTCCGCGATGCTCCGGTTAACGGCGGTCTCTCGGCATCTCTCTGCGGGGAGAAGCGAGCCCTCCGCCCGCATGCAGCCCTGCAGCGCTGCCGCCCGGCCGGACGATGTGGTGGTGGTTCACGGGTTACGGACTCCGATCGGAAGAGCTAAGAGAGGTTCATTCAAGGACACTACTCCTGATGAGCTGCTGAGTGCAGCGATGAGCGCAGTTCTGAAGGATTTGGGTCTCTCACCAGAGAAGGTGGGAGATACATGTGTTGGCAATGTATTACAGCCTGGAGGAGGAGCCCTGGTGGCAAGAATTGCCCAGTTTCTCAGTGGCTTTCCAGAAACCGTGCCTGTCCACACAGTAAACCGACAGTGTTCTTCTGGACTGCAGGCGCTTTTCAACATAGCAGGTGGAATCAGGAATGGCTCCTTTGATTTGGGTCTTGCCTGTGGGGTGGAGAGCATGAGTTTGCGTTCTGTTGGGAACCCGGGAGACCTCAGCTCCAGACTGATGGATGTTGAAAAGGCCAGAGACTGTATCATCCCGATGGGAATCACCTCAGAGAATGTTGCAGAACGGTTCGGCATCAGCAGAGAAAAGCAGGACTCCTTTGCTTTCAGCTCTCAGCAAAAGGCAGCCCAGGCTCAGAAACAGGGCCTGTTTGAGCAGGAGATTGTTCCAGTCACCACCAAATTTGTGGATGAGAATGGAACGGAGCGCACAATCACAGTAACCAAGGATGATGGCATCCGTCCAGGCACCACAATGGAAGGCCTGGCCAAACTGCGTCCAGCCTTCAAGGAGGATGGAAGCACCACAGCAGGTAATGCCAGTCAGGTGAGTGATGGAGCAGCAGCTGTGCTGGTGGGCCGCAGGTCTACAGTGGAGGCTCTTGGTCTGCCTGTTCTGGGAATCCTGAGAGGCAGTGCTGTGGTGGGTGTTCCTCCAGATGTAATGGGCATTGGCCCTGCTTATGCCATTCCAGAAGCCCTGAAGCAGGCAGGTTTGACAGTGGATGATGTTGACGTCTTTGAGATCAATGAGGCCTTTGCTAGTCAGGCAGTGTATTGTGTCGAAAAACTGGGAATTCCCCTGAGGAAAGTGAACCCCAATGGTGGTGCCATTGCATTGGGACATCCATTGGGCTGCACAGGAGCCCGCCAGGTCGTGACCCTGCTCAATGAGCTCAAACGCCGGCGCAAAAGATCATATGGTGTGGTGTCCATGTGCATTGGAACTGGGATGGGAGCGGCTGCAGTGTTTGAGTATCCTGGACAGTGATGAGGAACACATCTCAGAAAACCAAGCTGAAAACTACTAATGGGAAGCATGCTCATGATTGAGATCAGCATGCAGAGAATGACTAATTGATCTAATTGAACACTAATATCTGGATACAGATTCAGAGCTTGCCACTGTAATAGACTGAAACATAATGACTTTAAAGGAGAGATTTAATCTGTAAATCAAAGATGATGCATTGGTAAAGCGTAACAATGATTATGATAGCTAAAGACATTAGCTAAACACTGATTCTTTTAGTTTAAACATGCCTTAACTAGAAAAAAAAAAGGTTTTTCACCTTTTTTTAATATAATTAATGTTGACTGTGATGTTGAATTAACTTTTTTATATCTGCTCTTCTAATATGTTGATATCTTTTTCCGTGTGGTCTCAAATGGTAGGATTGCACATAGAGCTGTACATTATCATAAAGTGGACCCATTTTATTTTTTATTCATAAATTCAGTATCCCAGGTTTTGTCCAGTGTATGTACAGAAGCTACAAAGATTTCACACTCTTGACCTACTAAATGCAGGTTAATAATTAATGTTGGGAGATGGACCACAGCTGAAGTTCTCCCCGCTACCTGCCAGTCTACTCAGTGCTCCTCTGTTCACAAAGCCTAATAACTTAAAGTTTCCTATTTCTTTTTCTCTTACAGTCAAAATATATTCTCCTATATTACAATAATAAGTAATTTGCAGGATATACCAAATTGTGAGATACACACTGAATAGAAATCTGTTATAAATTACTGTGAATTTGCCTTATTGTTATTATAGAATGGGGGCTATTCAACGATTTATATAAAAAGACAACCTACTATATAAATGTAAATGTTTTGTGAATAATGAGAAATTTCAAATTTCTCTATTCAGGTGACAAGTCCCAGAATGTGGATATTCCAGAGCACTAGAAACGCACACCCAAGGTTATTGTAACAGACACTGGTTGACATCTTTAGATAGCTTTTCCATTTCCTAGGTTTCTTTTTTTCAAAACAAACGTTTATTTTTTTTTTCCCTATTTTTTTTT
>XM_007247811.3_actin_related_protein_2/3_complex_subunit_1A_(arpc1a)
TCCAGAGTGTCGTTGCCATTTCCCGGATTCCTGGGCAGGCCGAGTTCAAGCGGAGCAGCCGGAGTGGATTCGTGTCGACTGGCCAGAGTCCGCGAATTCAAGTCCGTCCGAAAAGGCGAAGCAGCGGCGCGGCGTCTGCGGATATCTCACCTCCGCAACAACCATCCAGGGCTGCAAAAAAAAAAAAGAAATACAAGAAAATGTCACTCCACCAGTTTCTCTTGGAACCCATCACATGCCATGCATGGAACCGGGACAGGACTCAAATTGCTATCAGTCCAAACAATCACGAGGTTCATATATACAAGAAGAGTGGAAATCAGTGGGTGAAAGCTCACGAGTTAAAAGAACACAATGGGCACATCACAGGCATTGACTGGGCTCCTAAAAGCGATCGGATTGTAACCTGCGGAGCGGATCGCAATGCTTACGTGTGGAGCCAGAAGGACGGCGTTTGGAAGCCCACTCTTGTCATCCTCAGGATCAACCGTGCTGCCACGTTTGTGAAGTGGTCTCCACTGGAGAATAAGTTTGCAGTGGGCAGTGGAGCTCGCCTCATATCTGTTTGCTACTTTGAGTCTGAAAATGACTGGTGGGTTAGCAAACACATCAAGAAGCCTATCCGCTCCACTGTCCTCAGTCTTGACTGGCATCCAAACAATGTACTTCTGGCAGCTGGGTCATGTGACTTTAAATGCAGGGTATTTTCTGCATACATCAAGGAGGTGGATGAAAAGCCAGCTCCAACTCCATGGGGGTCCAAGATGCCGTTTGGGCAGGTGATGGCAGAGTTTGGTGGGGCAGGCAGTGGAGGATGGGTCCACAGTGTCTGTTTCTCTGCCAGTGGGAACAGACTGGCCTGGGTCAGCCATGACAGCACTGTGACTGTGGTGGACCCCACGAAAAGCTCAACGCCAAGCCCACTGAAAACAGAATTCCTTGCTCTTCTGAGCGTCACCTTCGTTTCTGAGAACAACATTGTGGCAGCGGGTCATGACTGCTGCCCAATGCTGTTCAGCTTTGATGATGGTGGAACCTTGACCTTCATATCCAAGTTGGACATTCCAAAGCAGAGCATCCAGCGCAATATCTCTGCCATGGAGCGCTTCCGCAACATGGACAAGAGAGCCACCACTGAGGACCGCAATAGCACTCTGGAAACCCTTCACCAGAACAGCATCACCCAAGTGTCTATATATGAAGGAGACAAAAGAGATTGTCGCAAATTCTGCACTACAGGAATCGATGGAGCAATGACCATATGGGACTTTAAGACTTTAGAGTCCTCTATTCAAGGCCTACGGATCATGTGAAAGACCTCACTCTGAACTAGCACGACGCAGCGCAGGCAATGCAGCTTGAAGACTAACAAGGAGATTTCTGATAACACTTCTGAAAGTTTTTAACTGAGAAAAAAAAAGCACTGAACAGTGGTGTGAGCTGACGTGACACTCTTAAAAAGAAACAAATGAAAAAAAAAATGGAAAAACACTAATGGAAAAGGGGGTTAGGGTCTTTTTTTGTTTATTTTGTTTTTTTTGGGGGGCTTTTTTTTTTTTTTTTTTATTCTATGCCAAAGCTGGTGCTCCAGCAGTCTGACATTTGATCTTGGTGTTCTGGGGAACCAGAGAGGCGTTAAATTAAAGGAGAATTTTATGTAAATGGTCTGCTAGAAATAAATGAAGTATACTACACACCA
>XM_015608019.2_cyclin_dependent_kinase_12_(cdk12)
AAAAGAAGAAAGAAAAACAGACGAAAAAACAACGAACACAACCAACCGCTGCTTCCAGGGGGCGGGACCATGTCTGTTTTGATTGGATATCGTCAAGTAACGATGAAGACTGATAGGCTTGCAGGTTACCGAAGAAACGGAACTGATAGACAAGTACGATGCGTCCCAGATCGCTCCTTGTTGCCTACATAGTGCGCAATGATAGTACTGAAACCTAGTCTTATACACAGAGACAGTTTAAAATTAGTTCTGAAATAGAGAAATATCTATCCACCTGTGGGTTTATCTTAAATGGCTGTTATTATTATACTCAGTTTGTGCTCAGGAGCCATTATATTATTACTAATGCATAATAATCATTTGTGCACTAAGTAGGGAGCAAGGAGCCGAATGGGATTGAGCCGAGCACGAAACGGCACAGAAATATTTAGACACAAGTAATAGCACATTTTCATAATAATAGGATAGATCATAAATCTGTGCAGACTTAAAAAACGTCTTATTCCACCTAAAACTGTGTTACTGTGAAGTTTAGATATTTGTTTTAATGTAAATCGGGTCCACGCTGACGTGTTACGTCAGTCTCTATGGTGACGGTCTCTCTGACAAAACCCAGCATGCGCAGGCGAGGGCGCGCAGTGCTAGCCTCAGCTACAATGGCCGACTCGGACCGCTAAATCAAAGGGCGGTGGACGGTGCTGAAATCCACCAACATCGCCCTAAACATTGGCCTTGTTTTCCTTTAAGAGCTGCTAAAATAAACTGGAATAAATTCTGTTCACGAATATATGATTATTTCCGACAAATATCCAAAACTTGATAGAGATTACAGAGTCTATTAAAAGAGAGAGACAAGCGAACATGTAAACAGAAACTAACCGGCTTTTAAGTTTTGGCTTTTCAGTTTGCAACAAAATACAGTCCCATTCATCATGGACTTTATTTGTTTCTGATTTTAAAAGATCGTTTGTTGAAGGAGACGAGCACCTGTCTAAAAAAAGACCTGGTGCTCACTCAAAAAGGAGACTTTTCGTCTTTTTTTTTATTTTTTGAGAAAGAAGCTAGCTTGCTTGCTAGCTTAGCTTAGCTGGCTAGCTAGCTAAACAGACGAGGAGAAAAGTACGCAGTGTTCTGATCTTTTTCTTTCTTTTTTTCGCTAGCTGCGAGAAACACGATATATTAGAGCTCTAATAAATATATCTTTCTCAATTTCATCGATTTAAGTTTTTTATTTTTTGGTTTCAAAAGAGAAACGCATGCTGCTCCACTTGGCCGGGGATGAATTCTGGATACACCGTGAGCATAAACTAGGTCCGTGTGGGAGAGAGAGAGAGAGAGAAGGAGAGGGGGCCGTGGCTGGGCTAAGGTAAGTTATGCCTGGATCAGACCGCCACCATGGGACCAAGAGGAAATCGGACGCGGAGTTCCAGCCCTCAGCCGCCGGCTTAACGAGCAAGGACGGCCGGCAGCAGGCTAAATCCCCCGCCTCGTCGTCTTCAGCTTCGTCCTCGAAGCACAAGCGCCCAAAGCCGTCCAGACACGGGCGAGATTCGGCTCCGGAGGCCTCGCTCGCTTCGCTACCCAGCGCCCCGGCTGTGAAGCCTCTGGTGGAGTACGACGACATAAGCTCGGACTCGGATACTTTCTTCGACACGCCGACCGCGGCCTCCAGGTCGGCGGAAAGGAGAGATGGCGAGCGCTTGGAGGTGGACGGTGGTGGTGGAGGAGGGGCTGGGGGATCCAGAGACACCCGGACTCACAAACACAGGCGCTCCAGGAAGAAATCCAAAGACCCACACAGGGTGAGGGAGTCGGGGGAGGGGGGGGAAGCTATGAACAAGAAGAAAAGCAGTAAGGACCGAGATAGAGGAGGCAGAGAGGCCAAGAGGACGAGCAAAGAGAAGGACAGGGATAAGCACTCGTCAGCGCTGGGCCTTTCTTCAACATCTGCGGCCCTGAGGGCTGAAACGGGTGAGGCGGGCTCCGGTAAGCGGGCAGGCGCTGACCCCCTGACCTCTGCAGCGGCCCAGACTGGGAATGTAGTTGGCAGTGCTTCCTCTTCGGCCTCATCCGCCCGCAGCAAAGAAAGTGGGCGCTCCTCCTCCAAGTCCCATAAAGACAAGCAGAGGCGAGAAGGTGGTCGGTCCGAGCACTCGGACAGGGGTCACCACAAAGCCTCCAGAAGCCGCAGGTCCAGTCCCAAAGGGAAGCGCCACAGGACACTCAGCCAAAGCCCCAGTCCCCGGCGCGGGACGGGCAGTGCCCTGTCCCCTGTGGACCTGGAGGACGGCTACTCATCCAGGTGTAGGGCGGCCAGCCCCAGCCCGTACAGGGAGACGTCCAGGCGGAGCAGACAGAGGTCAGACAGCCCCTACGGCCGTCGGAGGTCCTCCAGCTATGAGAGGGACGGGAGCCCCTACGGTAACCGTCGCTCGTCCAGCACCAGCCCGGTGTCCAGCAGGCGTTCCATTCGATCACGCAGCCGCTCTCCTCTCTACTTGTCCTCTCGCCGATCCAACTCTCACTCGCGAAATAAAAAACATGGGACGGGCGGAAGCTCTTCACACAGCAGCCGACCAACCAGCCGCTCCCCATCCTCATCTCGCCTACCCATCACGTCAAGCCTGGGGGCGGAGCTTACGCGCAGGAAGAAGGAGCGCCAGGCAGCTGCAGCCCGCAGCTCTTCAGCATCTCAGCAGACGAATACAGTGCCGCCTTCACAACCCCCAGAGCCACAGGCAGAGCCAGAGAAAACCCTGCCCCCTGAGCCCCAAAGACTGCCTATTAATGCCCAGAATACAGCTCCAGTGGAGGAAGCCCATGTAGCTCCACCCCCTCTCCCCATTCCATCGCCTCCTCCCCCTCTGCCTCTTTATTCTCCTCCTCCTCTGCCTCTAAATTCCCCTCCGCCTCTCCCTCTGAATTCTCCTCCACCTCTCCCTCTCTCCTCTCCTCCTCCTTCCTTACCTTTGGCGCCTCAGGTATCTTTTGCTTCTGATAAGTCTAAGAGCCCCGCCCACAAGAACATGCAGAGCTCAGCAGCCCAGCCAATCAAAACCTCTACACTGCCCCCTCTTCCCTTGCCACCTGTACTACTGGGAGACTGCAGGGACAGTGGTCAACCTCCCACAGGACCACCACAGAGCAGTCCGAAGAAGACCATTTCAAGTCACAGGTCCTCGAGGAAAGAGCGAGAGAGGGAGAGAGAAAGGGATAAGGAGAAGGAAGTTAGGCCACGCCTTCTCAGTGACCTGCCTCTTCCCCCTTTACTTGCTGGGGGAGACCCCTCTCCTCCTCCATCTCCTGTGCAGGAAGCCCCACCTCCTGTACAGTCTACCTATAAGAAGAGACCAAAGTTCTGCTCCCCACGCTTTGGGGAAAGGAGGCAGACTCAGATTGACTGGGGAAAACGCTGTGTGGACAAGTTTGACATCATTGGCATCATAGGCGAGGGCACCTACGGCCAGGTGTATAAAGCAAAGGACAAGGACACAGGAGAGCTGGTGGCCTTGAAGAAGGTACGGCTGGATAACGAGAAGGAAGGTTTCCCTATCACAGCTATCAGAGAAATAAAGATCCTTAGGCAGCTGAACCATCGCAGCGTTGTCAATATGAAGGAGATTGTCACGGACAAGCAGGATGCGCTGGACTTCAAAAAGGACAAAGGTGCGTTTTACTTGGTGTTTGAGTACATGGACCACGACCTGATGGGCCTGTTGGAGTCTGGGCTGGTGTCATTCTCACAGGAGCATATCCGGAGCTTCATGCGGCAGCTGATGGAAGGCCTGGACTATTGCCATAAGAAAAACTTTCTGCATAGAGATATCAAATGTTCCAACATCCTGCTGAACAACAGTGGCCAGATAAAGCTAGCAGATTTTGGCTTGGCGCGTCTTTATAATTCAGAAGAAAGCCGGCCGTACACCAATAAGGTGATCACACTGTGGTACCGCCCACCAGAGCTTCTGCTGGGGGAAGAAAGATACTCACCGGCCATTGATGTTTGGAGCTGCGGATGTATTCTGGGTGAGCTGTTCACTAAGAAACCCATCTTTCAGGCCAATCAAGAGCTTCTTCAGCTAGAACTAATCAGCCGTTTGTGTGGCAGCCCCTGTCCTGCAGTCTGGCCCGATGTGATTAAACTTCCCTACTTCAACACCATGAAACCCAAGAAACAGTACAGACGCAGATTAAGAGAAGAGTTCTCATTCCTGCCCACCCCAGCGCTTGACTTGCTAGACCGGATGCTGACCTTGGACCCCTCTCGGAGGTGTACGGCAGAGCAGGCTCTTGAGAGCCAGTTCCTGTGTGACGTAGATCCCAGCAAAATGTCACCTCCAGATTTGCCTCACTGGCAGGACTGTCACGAGTTGTGGAGTAAGAAGCGTCGACGGCAGAGGCAGAGCGGCGTGTCTGAGGATGTGCCTATTACCAAAGTGCCCCAGAAGGAACCCGGAGGAGCTCCCAGCAAAGAGAACTGCCATCCTCCCCCTAGCCCAACCCCACCACCTGCTTCTGCCCATCCACCCTCCATCTCCACTACAGATCTTGCAGGTCTCGGAGCCGAACAGTTAAATCAGACAGAGCTGGCGGTTCTGCTGAACCTCCTGCAGGGTCAGACGGACCGACTTTCTCTTCCTCAGATGGCCGAGCAGATCCTGAGCTCTTGCTCCGAAGGCTCCTCCTCTACTCTCCCTTCCACGGCCCCGGCTGCCTCCACGCCCGATCCAGAGTCGACGCAGCAGCTGGAGTTACTCAGCCAGACGCTGTCCTCTCTTGTGCAGAGCTCGTCTAACCCCCAGCCTGTGGAGGCCACCTCAGACGACCACACTGCTCTACTGTCACTTTTACTGAGCCAGATCATTAAAGCCCAGCCTCCAGATGCGGGACAGGCAGACGAAAGCAACGGCGTCCAATCAGACGAGGCGGTCACACAAAGCAACTCCGCCTCAATTTCCAGCAGCGATGTCAAGGGTACAGCTTTATCAAATGAAAAGTCGATCGCCCAGAACTCCGCGCTGACCCTCGACCTCCCGGCCCTGGCCGCCACCCCGTCACACTCCGAAGACATCGGCACGGATGTGGCAGCCGCACTTCTCCAGCTGATTTCCCAGCATGCCTCTGACAGTAAGGCCTCCTTGGCTGACCTGCCGCCTTCTTCCTCCACCTCTTCCTCCCCTCCGCCTCCTTCACTCGGCCAGCCGGAGCCTCAGGCTAACGCTCAGTACCCGCGGGACCAGGACCACCGCTTTAGCCGGGACTCCTGCAGGGAGAGCTCACATGACAGCCACTCAGCAGCCGAGTCATAAACAAGGACTGACCTCTAGCATCTGTGTCACTGCTGGAGCAATCTGACGGACAATGGCGTGATTTTATCTGTCATAGCAAGACCTCACAACTCCATTTATTATTTT
>XM_015606676.2_chondroitin_sulfate_synthase_3_(chsy3)
GTTCGGGAGTCGAGCTCCGTTATTGGCAGCAGCAGCAGCAGCTCCGCGCGCGGCTGGATCTCCCAGTAGACGGCAGTTTGGGAAGAGCTGAGCAGCAGGAGAAGAGGAGCGAGCAGCGGGCTGCCTGCTTCACTCGCTCCGCCCTGTGACAGCCAGGCGAATCAGGCGAAGCCTCCGCTTACTTTAGCTACTGGGGGGATTATCCCGAACACTCTGACAACTGGACGAAGCTGGCGGTCATAGGAAGAAGTCGGGAAGAAGAAGTCTGGAAGTGTGAGGAGCCCGAGGAACTTGTTTTAGGCTGCGGGGTCAAACTGTAGTTTTTAACAGACACAAAATGGCGAGTGAAGCGGGGGATGCGTTAACGTTAGCTGGCTAGTCTGAAATTGCTTTGGTGGTTGTGTGCTTGAAGGGGGGATACCTGAATCAGTATGGCAGCGAAGAAGTCGGGATAGAGAGACTGAAGAGTGGAAAATAGTAGCTTTTCTGGAAATATGACTTTAATTATTTAAGCTAGCGTAGTTTATAAATAACTAGCCGTTGAGGAGTTTAGTGTAACATTAGGTAACGTTATAGCTAGTTACCAAAAACTCTCTGGACAGTTAGTTAAAGCTAGTTAGTTGACGATAAACATTTCTGGAGGATTTTTTTCCCTCAGGAGGAGAATGTGATTATTTCAAGTCGTTAGCCAGAGCCATGGCCGGCTTTAGTGGTCAAACAAATGCCACGTTATTTCTTTCTGGAGGAAAAAACACCCCAACTCTTTCCGTCAGAGTTTTAAAGCCGCCCTCTCCTCCGTGTGTTTACACGGAGCTGCCCGTGGCTGCCTTTCCCCGTCTCCGCTCCAGCTTCTTCAGCTCCAGCTTCTCCAGTCCTGCTAGCTAACTAACCATGCCCACCCGCCGGTGTTCTTCTCGGTCAACTGAAGCCGACCTAGCCGCATCATTCGAGGACAACAGGATTCTGCTGCTCGCCCCCTTCCTCTCACTACCATGGCGGTGAGGTCCAGGAGACCGTGGCTCAGCGTGGTTTTAGGGGTCGTGCTAGGTTTCACCGCCGCCTCCTGGCTCATCGTGCCCGCCGTGTTGGAGCTTAACAGCGGCGGCGCCAAGCGAAAGTCACCGGCGTGCTCCTCCTACTCCTCCTACCACGTCGGGGCTTTGGCCGCGGGGAAAGTTTGGGAGGCCGGCGGGAGCTCCAGCACCGTGGCCGGCCGTGCTCTGCGCAGGGAGGCGGAGGAGGAGGAGGAGAGAGAGGAGGACGGAGATAGTAAAGAGGGAGAAGGGGAGGGGACCCCCAGGACAGGCAATGCTGGGGACCCTAGCTTGCCCAAACACTTCCTTTACGTGGGGGTCATGACTGCTAAGAAGTACCTGGACTCCCGGGCAGTCGCCGCCTATAAGACGTGGACTCGGAGTATTCCCGGGAAGGTGGAGTTTTTCTCCAGTGAAGGCTCAGATGTGGTGCCCCTGCCTTCCCCCGTGCCGGTGGTCTCTCTGACAGGGGTGGATGATTCATACCCGCCTCAGAAGAAGTCCTTCATGATGCTCAAGTACATGCATGACCATTACCTGGACAAGTACGAGTGGTTCATGAGGGCTGATGATGACGTCTACATCAGAGGTGAAAGGCTGGAACTTTTTTTGCGCTCGCTTAACAGCAGTAAGCCGCTGTACCTGGGTCAGACAGGTCTCGGCACCACAGAGGAACTGGGGAAGCTGGCTCTGGAGCCAGGGGAGAACTTCTGTATGGGAGGCCCGGGAATGATCTTTAGCCGCGAGGTGCTCCGCAGGATGGTACCCCATATTAGTACCTGTCTGAGGGAGATGTACACCACCCATGAAGACGTGGAAGTGGGCCGCTGTGTCAGACGTTTTGGGGGAACCCAGTGCGTCTGGTCTTATGAGATGCAGCAGCTGTTCTACGAAAACTACGAGCACAAGAAAGGTTTTATCGAGGAGCTTCACAGCAGCAAGATTCACAATGCCATCACCTTGCACCCCAACAAGCGCCCAGCTTACCAGTACCGGCTCCACAATTACATGCTGAGCCGGCAAATCTCCCAGCTGCGCTACCGCACCATCCAGCTGCATCGCGAGAGCATTACCATGAGTCACCTCAGCAACACGGAGGTGCAGTGGGAGGACCAGCAGCTTGGGGCACCACCCTCCTACACCCGCTACCAGCCGACCGAACGAGGAGATGTCCTGGAGTGGGAGTTCCTCACACGCAGGTACCTGTACTCTACTAGCGAGAAGCAGATGCCCAGGCAGGGCATCGGGAGAGCGCTTCACGTTGCGTTGGAGGACACGGTGCTCCAGGTGATGGAGATGATCAACGAGAACTCCAAAGCCAGAGGTCGGGTTATAGACTTTAAAGAAATTCAGTATGGCTACAGAAGGCTGAACCCTTTATATGGTGCTGAGTACATTCTGGATCTTCTGCTTCTCTACAAGAGGCACAAGGGGCGGAAAGTGACGGTGCCGGTTCGGAGACACGTCTACCTGCAGCAGTCCTTCAGCAGACCTCTTTTTCAGGAGGCTGAGGAGCTGGATGTGGCTGAGTTAGTTGAGGCTATCAATAGTGACTCTCAGTCTTTCTCATTTCTTGGGAATTCGCTTAAGATCTTTTCCCCGTTCCAGTTTCCAGAGTCTGCCAAGGAGATGCGAGAAAATGGTCAGAAGAAGGTTCACTTGCTTGTGCCTCTCACAGGCCGCTATGATACATTTGTGCGCTTCATGGACAACTATGAGAAGACCTGCCTTATTTCAAACCAGAATGTGAAACTGATCGTCGTACTGGTCGACAACAGCAGCAACCAAGATAAAGAGAAGCATTTGGATCTGATTAAAGAATACCACAACAAATATCCCAAAGCAGATCTCTCTGTAATACCAATGACGGGGGAGTTTTCTAGAGGTTTTGCCCTGGAGATGGGTGCCTCTCAGCTTAGTAATAGCTCTCTGCTGTTTTTCTGCGATGTAGACTTGGTGTTTAATAGTGATGCACTACAGCGATGTAGAGACAATACCATCGAAGGAAGTCAAGCTTATTTTCCTATCGTCTTCAGCCAATACGATCCTAAAATTGTCTACGCCGGGAGCCACACAGAAGACAACAGCTTTGTCTTCACCAAGAAATCCGGATTCTGGCGAGATTACGGCTTCGGCATCGCTTGCATATTTAAAAGTGACTTGCTAAAAGCCGGAGGATTTGACACGTCGATACAAGGTTGGGGATTGGAAGATGTAGACTTGTTCACAAAAGTTATTAACTCTGGTCTAAATGCGTTCCGCTCGCAAGAAACCGGAATTGTGCATATTTATCATCCTGTCCAGTGCGACACTAATCTAGAGCCCAAGCAATACAAAATGTGCCTCGGGTCCAAAGCGAGTACATATGCATCTGCGATGCAGTTAGCAGAACTGTGGCTGGAGAAGCACTTAGGCGTCGGATACAACAGAACTTCCTCCTGACGTTCCAGCCATCCATCAGTGTCACTGGAGATTACCTCAGCTCTGCAGCAGTTTGAAATCAGCAGGAGATGGATTGTGTGTGTATCTGTGTTTGTATGGGGGTCTAATGTTTTCTCAGAAGTGTTTAAGCTTGAACAAAGGTACTCCTTAATTTAAATTTTTTGGAGAAATGTTTGGAGAAAAGTGTTTGCGCAGTTGACTTTACCACAGCGTCTTCCAAAGGACATTCTGAGCTCCCCAATCTGAGATTTCAGGGCTTCTACAGTTCTATAGTCATTTGTTTGCTTTTTAACAGTGGCAAAGGGGATCATCGATGCAATCATAAAATCTGCTGATATACTCAGGAGCGTATTTGTCATCATCGTCACTGAATGTGATCATTGTCTTTAAAGGCTGTAAGAGAAGTGCTTTTCTTCTCCTCATATAAAAAATGAACAATGGACACAAATGCCACCTCAATGTGATGAATGAGTAATAAATATAATAAAGATATTTTAATGAGGACAACAGTACTGAAAGTACCACAAATGTGCTTTAAGGGTCTCTCTAAGAAAAAGGAAGGGGCCTGAAGAAAAACAGATTTTTTTTATTTATACAAAATATACAAAAGTCAGATTGTACTTTATCTGCCGTATTTTTAAAGTAATTGTCATTTTTTACTTTCTAGTTGAAGTAGCAGCATTACATTTATGGTACTGGCTTTCATCCAACAGCATTTGCTGTTTTCTGTATTTCAAAGATCTGCATACTCTGTTTTTTTCCTTTTATGTTTGGTGCAGCTCCGCTCTGATGAACAAAAATCTTTTTATTATTTTGCTTTGTGGCTTGTTTAAGTTGTTTGTTTCCTGACAGCTAAAACAATAATAAATAGGATTATTTATAATAAAAATACTGAAAAGCAAA
>XM_007245281.3_double_C2_domain_beta_(doc2b)
GGCAGGCTCAGTATGTTGTAGAGCGCTCACAGGCAGACGGCATGGTTGCAGCGTGCAGGAACGCTCCGCTGCCTCGCTCCATGTAGCCACCACCGCTCACTTTCTCCTCACACACACACACATACACACACATACACACACTCACATATACACACACGCTCACTTACACACTCAAACGGGTGCCAAACCATCTCAGGAGAGTGCTTGCTGCCTTTGTGTTTCTTCTTCTTCTTCTTCTTCTTCTTCTTCTTCTTCAGGGACAGAGCAACAAATCAAAAGTCAAGGGTGTTCTTCAGAAGAGGTGGAAAAAAAAAACAACCTTTTCAAACTTTTCTCCAGCTTTCCGGAAACAAACAACAAAAAAAAAAAAAAACTATTTTTCCATTTTTCTTCCATCTTTTTTCTTCTTCCCCCTTTCCTAACCTTTTACAGACCACCCCCCCCCCCCACCTCCTTGCCGGAGAGGCAGGGCGGTCGGTGGTGTTTGCCCGCAGGGCTGCATGCATGACACAGCGCAAAGGCGAGAAGCCCACCATCAGCATCCAGGAGCACATGGCCATTGACGTGTGCCCGGGCCCCATCCAGCCCATCAAGCAGATCTCTGACTATTTCCCCCGCTACCCGCGGGGTCTTCCCCCCACAGCGCCGCCGCCGCCAGGCCTCAGCCGCGCCGGATCCCTGCGCTCCTCCTCGTCCTCCTCCACCACCGCCGCCGCCGCCGGGGCCGGACGTAGCCCGGAGGGCCCCGCAGCCGCCAGGGAAGAGGGCCGGGATGAGGACGAGCTGGACCGAGCCTTTGGCGCCGCCTCCGCTCCGCCGGCAGCCAGTAAGAAGGAGGAAGAGCCGGACGTGGAGGGCTACGACTCGGACGACTCCACAACTCTGGGCACGCTGGACTTCAGCCTGCTGTACGACCAGGAGAACAACGCGCTGCACTGCACCATCAACAAAGCGAAGCTCCCTGTGCCCAGGTACAGAAAGGGACTCAAACCCATGGACCACAATGGGCTGTCGGATCCCTATGTTAAACTGCACCTGCTGCCTGGAGCCAGTAAAGCCAATAAGCTCCGGACCAAGACTCTCCGGAACACCCTCAACCCGGTCTGGAGCGAGACGCTAACCTACTACGGCATTACTGACGAGGATATGGTCCGCAAAACACTCAGGATTTCGGTGTGTGACGAGGACAAATTCCGCCACAACGAATTCATAGGAGAGACCCGGATCCCCCTGAAGAAGCTCAAACCCAACCAGACCAAGAACTTCTACAACTGCCTGGAGAAGCAGCTGCCTATTGACAAGACAGACGACAAATCTCTGGAGGAGCGAGGCCGGATCATGATCTCACTAAAGTACAGCTCACAGAAGTGCGGACTGGTGGTGGGCATCATCCGCTGCGCCCACCTTGCAGCCATGGATGCCAATGGTTTCTCCGACCCGTACGTCAAAACATACCTGAAGCCAGATGAGAACAAGAAGTCAAAGCACAAGACTACGGTCAAGAAGAAGACCCTTAATCCAGAGTTTAATGAGGAGTTCTTCTATGAGATTAAATACGCCGACCTCAGTAAGAAAACCCTGGAGGTGACCGTGTGGGACTATGACATTGGGAAATCCAATGACTTTATAGGTGGAGTATCTCTTGGCATCAACGCTAATGGAGAGCGCCTGAAACACTGGTTCGACTGTCTGAAAAACAAAGACAAGAAAATCGAGCGCTGGCACACGCTTACCAATGAACTCCCTGGTTCAGGCTTCAATGACTAAAGGCAGCCATGCCAGATCCCCGACTCCCCCTCTCCTCCCCTTTCTGTGCAATGTCCTCTCGAGCCCAGCCTTCGTTCGGCACCTTCGACACTCCAGAAGTTTTACAGTTGGGAGATGAGTACCAAAACTAATGCACATGCTCTATCTCTATATGTCCCGTCCCTGGTGTTGACCTTGCTGTTTGATCCTGTTGTGTGGCTTTTGGGCTTATATAAGGGTCTTTGATCAGCATGTGTTTTATTCAGACCTGTTGAATATGGAGATGCGTCGCTTTCACCAATGGCACAGGATTGGTTTTCGACCGATCCCCTGTGTACCAACATTTAAACCTACTGTTAAACCTACTGTTCTCTGCTCTTTCAGCTCACTCTGACCTTTAGTATGTAATCAAGGATGTTGTTTACAAAAAGCCGTCAATGGATGTTGAGGTCACAAATGGCGTATCGTTCTGAAATAAAAAAGAAAAAAACAAAATTGATCAAGGACTTTGGTCAAGAAACCATCTATTGTTTACATCTAGAATACAGATCGAAACTATGATGCCTACCCGAAATTTTGAAGGCAAAAAAACAAAAAAGTATGCTGATGAGGATACTGATGTTATGCATAAGATGGATGGGGAAAAAGTTGGGTGTTTGAGTTTTTTTTTTTTAATTTCATTTAATCCTCCAAGCATTGTAGTTTTAGGTGTTTTGTTGTGCTTTTAATCTCATATAAGAACCCAGTGTCAGTGTGTATTGATTAATGTATTTTATTTAGTTAACCTTTTCTACACTATAACGTTGAGAGCGCCCGACAGAAAGCGATGCAGGAAAAGCGACGGACCTTCTTCCACCCTGTTTACATGTTAAGCGAAACACAGAAAAGCCTATGGAACAGAAATGATGCTACAGGTAAGGATTTGCAAGTAAAGCTTTGGTCCACTGATTTTCCTAGTATTACAGTAAGAGTACAGTAATATTAATTTTAGATGCCCTACATACAGTCTTATGCAAATGTTTTAATTTGTTTTAACTGTAAACAGCCTCTGTAGCGAATTAAACATAAAACAGTATTTTCAGCACATACTTATGCACAACATTAAAAACACCACAAATATCAATGTGGCCTGTGTTCAAATCGGGATTTACTAACACCAGAAATAACAGGCCTCACAGTCTTTCAGGCCTCTGTTAATAAGATATATCTAGGTGATCTTGCAGCATAGCTTGATCTATGCAAAAATTCACACATCCAATTTTGCTGATATTTTGTGGAATCTATTATTCCCATTACAGCACATTATTATTGTGTTGTATCTGCCAGTGCCACCGGTTGCATCACAACCCAGACCCCATGATCCACCTCCATGCTTCACAGTTGGCAGGGGCATTTTGTCCTAAAACTCTCCAAGCATACCTTTGCTGATTGTGGGCAAAAAGTTCTATTTTGTGGTCATCAGTCCACAGCACTTGTTTCCTTATCTGGCATGTCTGGATGTTCTGTAGCATTTTTTAAATGTTGAGTTTTGTGAGGTAGCATTACAACTCTTCCAGAACTATTATATTTCTGCAAACACTGGAATGGTGCACCACGCTTTTGACTCAGCTAAATGTTGACACAGCTAAATATTTTCTTGGCTGTTGTATTAGGCAGGGTTGTACAAAATTCTGAATTTATCTGAGTTTAAATTTTAAATTTGAATTGAGATTGCAAACAGGAAGTGGAATTACAATTTAAATTTGAAATGATGGGAAGTAGAATTTGAATTCCATTAAATTCAAAGAAGTTCATAATACATAATTAAGGTGTGTTTAACAATGATGCTTTACAGTATATATTACATATGAATAAAACATAAATTCCATACACATATTATTGAATGACCAAAAATTGACATCAAATCATAATCTATAAAATACATAATTAAAATGATAATACCTTTCAAATTGTAAAATGATAGGACAGCACCTAATTTTTCAAAATACCTTGTTTTATCCAAGTCTTCAAAATAAAAGAAGAAAAATGATAACTGGGCTAGATCATTAAGGGAATGTATGCTTAATGTCTGTACTTAAAAAGATAATTGTATAATAACAATATAATATAATTCTCTGAATTCAAATTCAATTGAACGGCCTGCAGGGTTGACTCAATTCAAAATTTAATTATTTCTTTAAATTAAATTCATTTCTAAAATTCAGAATTTTACACAGACCTGGGGTTGGGGGGTGATTTGCATGTCTTACTATAATAAGAGCATGTCTCTCCAAGAGTTTTCTTGGTCTTCCAGATCTCATCTTGACCGCCGAAGGTTCCCTGTAGCAACTTCTTATCCATTTCCCAATAACATTCCACACTTTAGAAACAGCGAGCTAAAAATATGCTTGCCTGTCTTCTTGTAGCTTCCCCTGCCTTGTGGGCACTGATTCAGATTTTAGACTTGTTGTTTATTTGAGTCAACAAGAGTCCCTAATTACAACTGGTGGCATTCCTAAGGAGGGATTTCCTAAAAAAAAAAAAAGTAAAATGCCTAAAAATGTAATGTGCTTAGAGGGTCAACACATTCACACAGGCCACACTGACTATTTTTGGTTGTTATGAATGACAGAATACATGTGTATACTTCTTCATGATTTGCTGAAACTTTAAATAGTATTTAATGTCTGATTAGCTACAGAAGACAACACTCATAAGACTACATAAGACTGTACACAGTACTGTGCAAATATTAGAGACCGATATTAAAATTTTAAGTCAAAGTTACATGAAGTTAATAAGTTAATAAATAAATCTATTTTAGCCTCTAACAAAAATGCAAAATCTGGCATACCACCAAACTTGTCCTTATCTGGTAAACAGCACCTAAAGCTTTCATGTTTCAGAGAAAGAGGACAAGACGTGGAGCTGATCAATAAGCTTTTACTGAGAAAAATAAACTGACAACAAATATCTTTTTATTAAAAGCAACTTTATGCGGGACTTGAGCTTCCTCCGTTAGGAAGTGTACTTTATACTTTGAGCCACCACTAAAGAACATGCTTTACACATGCATTTCTGGACAAGCTGAGAAAAAAACAGAACTACCATTGCATATGAACTGAGGCAGCAGAATAATATTTACCGGATTTTACACAAATATTAGTCGGGATACGCGGTGTTACACAGTTCTCGCAAGCATTGCATTTAGCAGAGTGCCAAGTGCAGAGTAGGAATGGTATGCTATTGAAATGCTGCTTAATGGAGCATGAAAAATGATTTTAAACTTGTTAGTTTGAGGCAAAATTGCTGTACAATGTTACTACAAAGTGTATATGCAAGTGATCCTTAAGACCAAAAGGCTTCAACATTGTTTAATGGGTTTGAGATGACTTGGACTGAATTATAAGTATGGAAAAATCCATGCAGATTTCTGCATAAGAAATTAGTCTTTTGAGGAGGATAGAAGCTGAAATAATGGAGTGAACAATTTTTATGTTAAACAAAACGTCTTGAAACAGAGAACATAATCATCATTTTGACTTAAAATTAAATACATAATAGATGGTCTCTGTCTTTTGCACAGTACTGTGTATAACTTGCAGAGAGGAAATGAATCCAGAAATTAGTGATGACACCTTAAGACACCATTATGTGCGAGGAGAATTTGACAGGCAAACGACTCACGGATCGCAGACTAGACCATTTAGATTCAGAATTCTTTTCTTTTACAATCCTCTTTTCTTCTTTTCTCTTTTTTTAGTCAACCGATGCTAGTTCCACTCATTGTTGATGAAACTGATCTGCTAACAGTGATTATCAGAATATAAATATTATACAATATTCATCTGTAACAGGCTCAGCATGAAATGTGTGGGTTATGATTAGTTTTGACTACTGAACCTTTAATCAATATTTATTTCAGTGTTCATTTTTTTAGGCTGATATTTCTATTTTGGTGTAGTATGTTTTAACTGTTATGTGAGCTAGCAAATGAATACGGACAGCGAATGTCCACATTCCAGTAGTTTGTAGAAGAACTCTAATTACGTGGCCCAGGTATGTGAAGCTGAGGTCTTAGTACTTCAGACGTTGCTTGGAAAGGCAAACCTTCTCTCTTAAAGCACTCTCTCTCTCTCTCTCTCGGTGCAACAGCCAGACTTGTGACATCTTTTGTAATCTGTTTGCCTTTGTACTCAAACCTCTATGGCATAAAAAAAAGAAATTGCATGCAATGTTATTAAACTGTCATTAAACTGACTTTGCTTAATGTCAATCAATTGACTTTGCTTAATGTTTGATACTGCTGTTCTCTTCTGTAAATCACTCTGAATGCTACAAGAATGTCAAGTCTTTTTCTTCTTGGACGTTTTTTGTACCTATGAACGCTGTCGCATTGCCCGTCAGGCTGCTCTATTGACCGGAGATGTGATTGCATGTTATAAGAAAAATTATTTAAAAATTCTCTGTCTTGTTCTGTTTTTTTTTTTTTAAGACTCAGGCAATTGTTTGCATTCTAGTGGTTCTCTGATATATTCCTACTCCTGGTTCACCTTAACTCTTGCACCGAATGGCCGAATTATCGTGCCTTTTCTTTTGTAACAGTGTGTTTTTTGCACCGCTCACTTTACAGAGATTCCTAGATGGATATTAGCTTTTAATATGGAAAAATATTCAAAAAATATATGATGACATTTGGCACATTTATATTCCTGTCCGTGTTCTACTGTCGGAATATTGTATCACTCTAAATATGCCACTTGATGACACATTACTGATGTGTCCTTTACACTGTGTGACTGTGCTGGTGGTGGCTGGGGTGCAAGGTTGAGGTGGAGGATGCTCAATCCGTGAAACTACAGATTCTGCTTTCTGCTTTTTTTTGTGACATTACACATCAAACTAAGGGCAAACTGCTGTATAATCAGCTCTATTTGTGGAAGGACAGTCTGCACCACCAGTATGAACACAAGTACAAATACTTGTAAATGTTTGGTTTCTTGATAAAACAGTACAGAGTTGTTAATTTAAAGCAACTCAAATCGCCATCTGGCACTCTGAACACATCATTCATAATTCACTTATTTTTAGATTTTGGTTGAAAATCACGGTCTGACAGAAAAACACCTTCAAAACAACCTCAGAAACCAGAATCTGTTGTTTCCTTTATGTCTCTTTTGAAAATGTTTAAGTATTATCTCAAGTGTGTTTTTTACTCGGGCGGATGATGTGCTATTTATATATGTTCTGAACTGGAAACCCATGTCTAATAAAGTAGAGAACCAACA
>XM_007260419.2_general_transcription_factor_IIE_subunit_1_(gtf2e1)
CTTGGACTCTTATTTTGTACTGTAGTGATTTCATTTCCAGGATATCCACGCTAGGATATACTGGAAGTAGCTGTCGGCTGGGAGAAGAACTTCATACTGCAGAACCAGTCACCTTGGATCCCACCTGTGGCTTTAAAGACAGACGCCCCATTCCTTGAGTCACCTCCGTTACTCTATCAGTCCATCACTGTGTCTCTCCCTCCCTGCAGCCTCCTCCTGCTCTCTCCATCATGACGGAACCGGAGCTGCTGACGGAGGTTCCAGCATCGCTGAAGCGCCTGGCCAAGCAGGTGGTGCGTGGCTTCTATGGAATCGAGCACGCCCTAGCGCTGGACGTGCTGATCCGGAACCCCTGCGTGCGAGAGGAAGACATGCTGGAGCTGCTGAAGTTCGACCGCAAGCAGTTGCGCTCGGTGCTCAACACGCTGAAAGGAGACAAGTTTGTCAAATGTCGCATGCGAGTGGAGACGGCGCCTGACGGCAAGACCACGCGCCACAATTACTACTTCATCAACTACCGTCTGCTGGTCAATGTAGTCAAATACAAACTGGACCACATACGACGGCGCATCGAGACAGACGAGCGCGACTCCACCAACAGGGCATCCTTCCGCTGTCCGTGCTGCCACAACACCTTCACAGACCTGGAGGCCAACCAGCTGTTCGACCCGATGACAGGGACATTCCGCTGTACCTTTTGTCAGACTGAAGTAGAGGAGGACGAGTCTGCCGTCCCGAAAAAAGACGCCCGGACGCTGGTCGCACGCTTCAACGAGCAGATTGAGCCCATTTATGTGTTACTACGGGAGACCGAAGACATCAATCTATCACATGACCTACTGGAGCCGGAGCCTACAGAAATTCCTGCCCTGAAACAAAGCCGGGAGCGTGCGGCACCTTCTGGTGGTGCTGGTGCTGGAATGCCTGGCCGTGACGTCTGGAAGAAGGGCTCGTCGTACGGGGACCTGTACACTCAGAACGTGGTTATCAACATGGATGAGCAGGAGTCGCAGGGCCAGGCGGCCGAAGCAAAGGCCCCCAAAGAGAGGCCCGTGTGGCTGACAGAGAGTACTGTGGAGCCATATGGCGAGACGGATGTCCTGAAGACTGCTGGAGAAGACTCCATGATGACACAGGAGGGCCTAGCTGGTCGTGGACCTGCGCAGAACGAGAACCCTGACGTTATTAAAGCCCTGCTCATCCACGAGAAGACAGCAGGCTCTGCGCCGATGGGCGGAGCCATCGCCAGGCCCACCATCCCAGCCGCCGACGCCAGCAACTCCGAGAGCGACACCAGCGAATCGGATGAGGACTCCCCGAGCCAGGCTCCCGCCCACGCAGCCGCTTCCAGGCCGGGCAGACGGGAAGAGGAGGATGAGGAAGATGACGACTTCGAGGAGGTGGGAGATGATCCTGTTGTGATGGTGGGTGGACGGCCCTTCTCGTACAGGGAGGTGAGCCAGAGGCCGGAGCTGGTGGAGAAGATGAGCGCCCAGGAGAAGGAGGCGTACATCGAGATAGGCCAGAACATCTTCCAGGACATGTACTACTGAAGGAGCTTGTAGTGTGTTGGTCTCACTCTAAATCTCTCTCTTTCTCTCGTTCTCTCTTTCTCTCTTTAATTCCATTTATTATCTGCTCATCTCTTTAGCTCATTCATTCGTGCTTTCGCTCTATCTTTCTTTTTCCCTTTCTCTGTATCTATTATTCTCGGTAACTCTCTCATTCATTCATCCATCCATCCATTTAACTCGGTCTAGCTCACATGTGCAATCATGCTCTCTCTCTCTCTCTCTCTCTCTATTTGTCTCTGTACATCTCACTCACTTTTCCAGTCTTTCTCTCTCTTAGTATTGCCCTCATTGCTCTCTAATCTATACATCTACCTCACTCACTCACTCACTCACTCTCTTTTTCCATGTTCATCCATCCATCCATCCATCTTGCCCGTGCACAACAGATGCACCCGTCTTAAGCATCTCTCTCTTCATATTCTCTCTCCCTCCTTTATTTACTCTAACCGTTCCTCCCTCCCTCCCTTTATTATTCCCTTCGCCTCCCATGGTCCCTTATTCCCTTACTCCCTTTCTCTCCTCCTCCCGCTTTCCCTCACTCCCTCCCTTCTCACATTTATTCCCTCCCTTATTTACTCCCTCCATCTCATCCCTTCCCTTCCCAAGCCTGTTCCTCTCTTTATTACACACCATCCTTTACTCATCTTTTTCCCCCATAGTCCCTAATTCGGTTACTTCCTCGTTCCCTTACTCCCTTTTTGTTCTTTTAAGGCTCCTTCATGCTCACTTTGATCTTACTGGACTTTTACTCTCTCTCTCTCTCTCACTCACCAAATCACTTTCCTCTTTCTCACCTCCTTCTTTCTCACTCTCTTTCTCTTTCTCTCTCCCCTGAGGCTCCTTCCTGCTTACTCAGACTGCAGGACTCCGTACCCCCATGTTTCTCTTCAGAACATGTGTTTTGCAGAGCTGTGCATACCCCCTGTGCTGCAGGACCCCAGCGTGGAGGAGAAGTATTCTGCTGAGCTCGGCAGCTGTTGGCTGCTGTTCCTCTCACCCGTTGCACCTCCCTCTCCTACTGGACTCTCTGATTCTCTTGGTGCCAAGCAACAGCGGTGTTCCTGCCTCCACTTCAGGATGAATAAACAATCACGAGCACTCACTGCTTTAAAAAAAAACGCACACGAGCACTTGACTTTAAATCCCTTTTTATTTGGTTTTCTTGCACACAACCAGACGCTCTCGGGCAAACAGTGGAGAGCCAGTGTTTCTGTGGTAACTTCTGAAACGGGGTGACCTGCCAGAACGCCTCTGAGTGAGAAGAGAGGAAAAAAAACACACACACACAAAGAATGATCCTCAAGCTATTGCTTTTCACTGTATTTCACTTGCAGCCAGTCTGTACCTTATTTCATATTTCATTCAGGACAGTATTGAACAGTACAGTTTAATTACAAAGAAAGAATAATGGTGTTCAAACATCCAAATGTTTTTTTTTTTTTAACTTTATTCTGCTGTCTGACAAGCAAACATGTCTCATCCTGTCTCATCCATCACTGGTTACAATCAGGGTGAAAAAGTTGATTTTTATTTTTGTTTCATTGTTAGTGGTTAAAATTATTTTTTTGACAGCAATAAAAAGTTGCTGGTAAAAAGTGTG
>XM_022670444.1_importin_11_(ipo11)
CGATGATTGCGCGCGACATGGGCACGCGCGGCGCGTGAGGAGCTGCAGGAGAAGTGAGAGAGTGCACGAGGAACAGACTCAACCATGGACCTCCACAGTGCTGGCTCCATGGTTCTGCAGGCTCTGACCCAGGCCACAAGCCAGAACACGGCTGAGCTGAAGCCCGCTGAGGAGCAACTCCGACAGTGGGAGACACAACCCGGCTTCTATTCTGTACTGCTGAGTATCTTCAATAACCACATGCTGGATGTGAATGTGCGCTGGCTGGCTGTTCTTTATTTCAAGAATGGAATCGATCGATACTGGAGGAGGGTCGCCCCACATGCTTTATCAGAGGAAGAGAAATCATCTCTCAGAGCTGGCCTCATCACAAACTTTAACGAGCCAGTCAACCAGATTGCGACACAGATCGCAGTGCTGATAGCGAAGGTGGCGCGTTTGGACTGTCCGAGGCAGTGGCCGGAGCTGATCCCGGTTCTGCTGGAGAAGGTGAAGGTCCAGGATGTTCTGCAGCAGCATCGAGCGCTCCTCACCTTCTACCACGTCACCAAGACCCTCGCCTCTAAACGGCTTGCTGCAGACCGCCGACTGTTCCAGGACTTAGCCTCCAGTATCTACAGCTTTGCCTGCTCACTGTGGAACCACCACACAGACACGTTCCTCCTGCAGATTCAGACCGGAGACCAGCAGGAGGCGCTGAGCTCTCTGGAGCGCACACTGCTGTCCCTGAAAGTTTTGAGAAAGTTGACGGTTCATGGATTTGCGCAGCCGCAGGAGAACCTGGAGGCGATGGGCTTTCTGAGTGCGGTGTTTGAAAGGCTGAAGCAGTTTTTGGAATGCTGTCGCCAAGTCGGTCCTGGTCACGCCTGCCGAGAAAAACTTGAGAAGACCATCATTCTTTACACTAAAGTCGTAACTGCTGACTTCCTGGAGCATCACCCGTACCCCTTCATTCCCCTCATTCAGCGCTCGCTGGAATTCGCCGTCAGCTTCGTCTTCACTCCGGTGGGAGACGGGCTGCTGTTCGAGAGATTTATCGTTCAGTGCATGAACCTCATCAAAATGATTGTCAAAAACGACGCCTACAGACCTGACAAAAACATTGAAGACAGTAAACCTGAGACTCTGGAGGCCCACAAGATTAAGACCGCCTTCTTCACCCACCCGACACTGACCGAGATCGCCAAGAGACTCGTCTCCAAGTACTTCCTGCTGACAGAGGAGGAGCTAATAATGTGGGAGGAGGACCCCGAAGGCTTTGCTGTTGAAGAGACTGGCGGTGATTCGTGGAAGTACAGTCTGCGGCCGAGCACCGAGGTGCTCTTCCTCGATATCTTCCACAACTACAGCCAGACTCTGACGCCGGTGCTGCTGGAGATGATGCACAGCCTGCAAGGTCCCAGTAATGTGGATGATACACTACAGTTGCTTATGAAGGATGCAGTTTATAATGCTGTGGGTTTAGCAGCGTATGAGCTGTTCGACAGCGTGGATTTCGACCAGTGGTTCAGTAGCCAGCTGCTGGGGGAACTACAGGTCAATCACAACAGGTATAAGCTGATCCGGAGGAGGGCGATTTGGCTGATTGGTCAGTGGATTGCAGTGAAGTTTAAGCCTGAATTGCGCCCCCTTCTGTACGAGGTTATACTGAACCTCCTGCAGGACCCTGACCTAGTGGTCCGGATTGAGACAGCAACGACTCTGAAGCAGGCTGTGGACGATTTTGAATTCAGGACAGAACAGTTTCTACCGTATTTGGAGTGTATATTTGGGCTGCTGTTCCAGCTGTTGCAGCAGGTTAATGAGTGTGACAGTAAAATGCAGGTTCTCCATGTCCTCTCCTGCGTTATAGAACGAGTCAGCATACAGATCCGGCCGTATGTGGGCTGTCTGGTTCAGTATCTCCCTCTCCTGTGGAAACAGTCGGAGGAACACAACATGCTGCGCTGTGCCATCCTCACCACCCTTATACACCTTGTACAGGGTCTGGGAGCTGAAAGTAGGAATCTGTACCCGTTTCTGCTGCCGGTGATTCAACTCAGCACTGACGTCTCTCAACCTCCACACGTCTACCTGCTGGAGGACGGCCTGGAGCTATGGTTGGTGACGTTAGAAAACTGTCCTTCTATAACACCCGAACTGCTCAGAATCTTCCAGAACATGTCAGCTCTGCTCGAGCTCAGCACGGAGAACGTCAAGACCTGTTTCCAGATCGTAAACGCCTACACCTACCTCTCAGCCTCTGACTTCCTACAGAACTATGGTGAAGGTCTCTGCAGATCTTTCTGTGAATTGCTGAAGGACATCACAAACGAGGGACAAGTCCAAGTGCTGAAGGTGGTGGAGATTGCGCTGAAAGTGAGCCCCCTGTTGGCCCCCCATGTGTTCCAGCCCCTCCTCCCTGCTGTGTTTCGGGGGGTGTTGGATGGAGAGCGGTATCCTGTGGTGATGTCAGTGTATCTGGGTGTGATTGGTCGGGTTGTCCTGCAGAACTCCAGCTTCTTCAGTGCTCTGCTCTCACAGATGGCTTTAGAAAGTAACCAGGAGATGGACCAGCTGTTGGGGAATATGATTGAGATGTGGGTGGACCGAATGGACAACATCACTCAGCCTGAGAGAAGGAAACTCTCCAGCCTGGCTCTGCTGTCCCTCTTACCATCCGACAACAGCGTGATTCAGGACAAGTTCTGCGGCATCATCAACATCTGCGTGGAGGCTCTGCACGACGTCATGACTGAAGACCCCGACTCTGGAACGTTTAAAGACTGTATGTTGGTCAGCAGTCTGGATGAGCCGAAGTTGTCTGATGATGAAGAGCCTCCGTCGGAACAGGACAAGAGAAGGAAGCTGTTGGCGCTGGAGGATCCGGTCCACACCGTGTCTCTGCAGCAGTGTGTGTATGAGAAGCTGAAGGCTCAGCAGCTGCTGATGGGCGATGCCGGGTTCCAGGCTCTGATGGAAACGGTGGACACAGAGATTGTCCGGCAGCTCCAGGAGTTTCTACAAGGACTGTAAACTACAAACACCAAAACTACACCGACTGAGCTTCCTTTATTATGATGTTATTGCTTCATATGTTATGCCCTCAAGCACACCATTTGATAGACTAGACTGGGCAAGAGGGATTTAATAATAAATTGTGAAAATGAAATTGTGTTACAGCACACAGAAGAAGGAAAAAACTGATATGATCAGAAGTATCTGATTTATAAAGAGCTGAGTGACCTAAACAATGTTTACATTTCAGCAGATTTTTTTTTAATTGAACAGTGTTTCTTTTGATTTACAGTGTAAAAGAACCCTCTTATTCCTCCTAACCCCATTTACCCCATACTACTCCCATTTTACCTTACCTTATCGTCTCTTATCCCATCTTAATCCCCCTCTTATTCCTCCTAAACCCATTTACCCCAGACTACCCCATTTTACCTTACCTTACTGTCTCTTATCCCGTCTTCACCCGCCTTTTATTCCTCCTAACCCCATTTACCCCATTTTACCCCTTACCTTACCTAACTTACCTTTATCTCATACTCTACTATTTTCTTACTCCACTCACATCCTTACCCTGTCATACCCCTTTCCCCCTCCTACCCCACATAAACCCATTTACCCCAGCCCCACCCCTCTTTGGTCCACCCAAAGCTTACCATGTCTCACCACAACTAACCCATTTTACCCCTCCATCCCTGTTATCTCACATACAGTCTTTTACTCTATTTCTACCTTACCCCTTTTACACCACCCCATCCCTTTTATCTCACTTACACTCTCTATCTTTATGGCTATTCTACCCCACCATACCCCCTTTTACTCCAACCCCAACCTTATCCCCTCTTTAACACACCCCTTCTTACCCCCCTAACCACTTTTATCCTACCTCTTCTCAGTCTACCTAAACCTTACCCTTTCACTCCACCTTACCTGCTCTTATCTCACCCCTTTTAACAACAACCTTACACACTTTCACAACACCAAACCCCCCATCTTACCCCTCTCCACACCCTCTTACCCCACCCCAGCCTTTCCTTATACCTTACCTTACGTTACGCATGTGCTCTGTTGCGCTCAGAAGTGAGAAAAGCCAAAACTACTTAAAGCTACTAACCTTACTGTTATGTTTGGGTCTTTTTTTCACAGTAGATCTGAACACACACTCATCATACTCTGCAGTGAAGTGTATTGAACAGTGTGTGTGCGTGTGTGTGTGCGCTTCACTCACAGCTGGAAACATGCTGCTATTCCTACTCAGGACCTGTGGTTCAAATATACAATTCAGCAACCACACAGAGGTCTCACAGTATCCTTTATTTTACAGACACTTTTAGAAGTGTGGGTTGATTTTTATTTTTTTATTTTTGAGAGATCAGAGCAGTGGTGAGTAATTAATTATCACTCTGATTTGAGTTCTGATTTTGAATAAACGCCTTATCCTAAACACCTTCCTTGCCTCACTGTAACTAAAGACTCATTCACACTCACTCACATGTTTATTCCACTGTACAAACATTCATTTACACATTAATTCCAATAAAGATTCACATATTGACTGCT
>XM_022676895.1_lysine_methyltransferase_2D_(kmt2d)
TAGCTATATAACTAGGTTAGCTAGAAAGCTATTTCTCCTGTTTTTGTCCTCCAGATATCTGGCTGCATTATTAGTTCCTGTTTACCTAGCTAACTAGCTATCCTAGTAGTGCTGCTGTAACTGAAAACGAGAGTTAACACCTGAAAACCTCCCTGTCCTAACGTACCAAAACAGCTAGCTAGCTCACTCTGGACTGTTGGAAGTGGTATGTGGTGGTGACAGCAATGAGAATAGAAACCACATTATTGGAAGTATATAGAAAATATTAGCTAGCTAAACCGAGCTTTCCTAGCATCTAGCAAGCTAGATAACTAACCTATCCTGTTCAGTTAGTTCCTGATAGCTGGCTGCATTATTAATTTAGCTAGTTCCTGTTTAGCAAGTGGTTCTGCTGTAACCGAAACACCAGAAAACTTAGTTAAGTTACTGCTACACAAATCCTAACCCTAACCTAGCTATCAAAAGCTAGCTAACCCAGTTATAGCTTAGCTATTTCTCCAGGAATCTCTATATCAGGAGCTAAAGCTGCCAGAAATAACGTAGCGTTATAGGATAGCTAGCTACGCATTCGTCTTTTTTAATTAGTCCATATTATAGCTTATATTCGATACATTTAAAAAACAAACAAAAGTCGCAGGAGCTGCAACGCTGTCTTCCAGCTCGCCTTCTGACTGGGACTGGGACTTAGCGGCAGCAGAGTAGCGTTTTGGGCTAACCATGCCTGGAGGGAGCTGGGAGTACGACCAGGATCAACTCAATATGATTAATTTCGTTAGCCATCTTGTGCGCTAGCTGGCTAATACGTTACATTATCAAGTCAGCAAACGTTACGGCCACCCTCTGGGCCACTTCCCCCATCAACAACGAACTGGTATACCCAGCTAGAAAAGCTGGCTGGAGCTTTATGAAATGAAAGCAACACGGGCGATTTGTGTTTGCAGAACTGTTGTGAAGATGTTCGAGGACGCGAGGATCGCCCTGTAAAGATCTCCTCTAGAGAGATCATCTCCAGGAGAAGGAATGGACGAGCAGAAGTCAAACTGCGAAGAAAATGATTCAGAAACGGCAGCTGATGATGGTGCCTCTTCAAAGGAGACTGTCCCTCCTCCGGGGGACCCGAATACCCCTCATGCTGCAGAGGGCATCTCAGGCACTACTGTGGACACTTCCAGTGCACCAGCGGAGATTGTCAGGGCCTGCGCGCTCTGTAACTGTGTGGAGAGAAGTCTTCACGGACAGCGGGAGCTCAGGTGTTTCGGACCCTCTTCCCACTGTCCCCATCCGGAGGCCTCTACCTCCTCACTGCCACCACCTGGAAATGATGACCTGTCTTCCATTGGCTTCTATGAATCCAATAGTCCTGCGATTCTTTTTGATGAAACAGGGTGCTGCTGGGTTCACTACTGGTGTGCAGTATGGTCAGAAGGTGTGCGGCAGGGCGAGGGTGAGGAACTGATAAATGTGGACGAGGCAGTCATCTCAGGGATACAGCAGCCGTGCGATTATTGTAAAAGGATGGGTGCAACCATCAGGTGCCGTGCCAAGGGCTGCTCACGGTTCTACCACTTCCCTTGCTCGGCTGCGAGTGGATCTTTCCAGTCCATGAAGCAGTTGGCTCTCCTTTGTCCTGAGCACATAGACAAGGCAGAGGAGATAGCTGGAGAGGAGGCACGCTGTGCGGTGTGTGACTCTGCAGGGGAGCTCTCGGGTTTGTTGTACTGTACAGGTTGTGGGCAACACTACCATGATGCCTGCCTGGAGATCAGTGCCACACCTCTCCAGCGCTCTGGCTGGCAATGTCCAGAGTGCAAGGTGTGCCAAACCTGCAGGCAACCAGGGGAGGACTCAAAAATGCTGGTCTGTGACGCATGTGACAAGGGCTATCACACCTTTTGTCTGCAGCCAGCTATGGATTCTGTACCCCCTGACTCTTGGAAGTGCAGACGGTGTCGTGTCTGTACTGACTGTGGGGCTCGAGGACTTACTCTGCCAGGCTCTGAGCAGTGGTTTGAGAGCTATTCAGTGTGTGAGGGCTGTCAGCGGCAGCGAACATCTGTGTGCGGGGTTTGCAGTAAAGTCACAGAGTCCTTGGTCCCATTACAGCGACGCTGCACTGTCTGCCACAGATGGGTACACAGTGAGTGTTCCACACTCTCTGAGCTTCCAGAAGAGAAATGCATCTGCTTCATCTGCAGAGAAACACCTACTGATGTCGCAGGGACAGAAATGTCCTCCATGCAAGTGGATGAGAAGGCAGATCTGGAGGAACCCATGGAATTGGGAACAGTAGCTGAAGTTGAGACAGCAGAAGTAGATGAAAGCATTATGGAGGAGGGGCAGCAGCAGGAGATGAGTGTGGACTCTACTGCTCCACAAGTGGATGGTGAAGTGTCCATAGAGCAACAGGCCCCTGTAGCTGAGGTTGCAGGTGCTGAAGAAGGAGTAATGGACTCCTGTAAGGAATCTATTGCTGATGGTGCTGTTAGTACAGAGGAAAAAGTTAAAGACACTCGGGAATCTCTGCCTGGCCCAGAAAGCTCTGCCTCCAATACTGCGTTGGAAGCTGAACCTCATGTAGCTGAGACCCAGGCAGAAGGTCATGTACAGTCTCAGGAGGAAGCCAGTCAACAGGAGGGGAAGGAGTTGAGCTGTACTGTGGATGTTACTGTAATTGAGCCCCTTCCAGTTTCCTCATCCCCATCTCCTCAAATTCATCCTACGACTGTTCCAGAAGAGGCGGACACTGTTGCAATGGACACAGAGAAGGCAGAGCCTGAGGTGCAGAAAGAGGAGGCATCACACAGGACTCCTCCCCCTGCTCCTCAGGTGGACCAGCCCTTTGCCTCAGACACAGACGACAGATTGGCTCAGTCTGAGGAGGAGGAGGAGGAGGAGGAGGAGGATGAACTGTTGGAAGATTCCCTTTCTAAGGAAAACAGTCAAGCAGAAGGTGATCAGAAGCTTGATGCTGAGGCTGCAGATGCGGGTATGAAGTCAGACCTGCTCCTCGACGAGACGTCCAACATGAGCCACGGTGACGAGAGCAGCAGTGGCTTCCTAGGCTCCCCAGCCGAGGCAGACTCTCAGATGCTCTCCACAGACCTCAGTGTAGTACCAGCTTGCAGGCTGCGCTCTGATTCCTTGCTCACGGAGACCGATGACTCCTTACCCTTTGACCCCCTCAAGTGTGACGGAGAGAAGCTAAAGCGGAGGGGATCTCCAGGGCGCTCCAGGGGAAGGGGCGGTGGCTTTCCAGGAAGGCGACGGCCGCGAGGTGGAGGCGGTGGAAGAGGACGAGGGCGATCGCGTCTCAAAGCCATGGCTTCTTGCATTGATGCATTCTTGCAAACCATGACCACAGACACTGGAATAAATAAAGAAGACGAGGAGGAGGAGGATGACACAATGCAGAATACAGTGGTGCTCTTCTCCAACACTGATAAATTTGTTTTGCTGCAGGATATGTGTGTAGTGTGTGGCAGCTTTGGGCGAGGTGTAGAGGGCCAGCTGTTGGCTTGTGCACAGTGTGCTCAATGTTATCATCCATACTGTGTAAACAGCAAGATCACTAAGATGATGTTGAGGAAAGGCTGGCGTTGTCTTGAGTGTATCGTGTGTGAGGTTTGTGGGAAGGCATCGGATCCTTCCCGGTTGCTGCTGTGTGACGACTGTGACGTGAGCTATCACACCTACTGCTTGGACCCTCCCTTACACACTGTACCCAAGGGAGGCTGGAAGTGCAAATGGTGTGTGTGCTGCATGCACTGTGGGGCCAGCTCGCCAGGGTTTCACTGCGAGTGGCAAAATAACTACAATCACTGCGGCCCCTGTGCCAGTCTGGTCACGTGCCCCGTGTGTCGGGAGAACTTCATGGAAGAAGAGTTGCTTCTGCAGTGCCAGCACTGTGACAGATGGGTCCATGCTGTATGTGAAAGTCTCTATACTGAAGACGAGGTTGAACAAGCGTCTGATGAAGGTTTTGCCTGTACGGCTTGCACTCCATTTGTTCCCAAACCTGTTGTGGAAACTCCAATGATGTCAATCTTCAAGATAAAAGAGCCTGAGCCACAGTTCTACAGATTAGAAGGTGTCTGGCTGACTGAGACAGGCATGTCTTTACTTCGAAGCATCTCTATGTCTCCACTGCATAAGCGGAGACAGCGGCGCTCCCGATTGGGAATGCTTTGCATTGAAGGAAACCCTGATGGTCTGGAGCTTAAAGAAGGCGAAGTTGAAGGAGAAGAAGGGAAAGGTTCTGAGTCAATGGATTGTGACTCTAAACTGGAAGGTCCTGGAAGCCCAGACCGAGAAGGAGGTGTAGACAAAGACCATGGGGCAGATGGAGCTGCAGAGGGCATGGGTGACTGTGATGCTCTTAAAGGTGGAGCAGAGGAGATGGATGATGGAAAGAAAAGAAAGAGAAAACCGTACAGGCCTGGAATTGGAGGGTTCATGGTCCGGCAGAGAAAATGCCACACCCGGATCAGGAAGAGTTTAAACCTGCCTGGTTCTAGTGAAGGCGTGTCTGAAGGACAAACAACAGAAACGAAATTTGAGGAATGCCCTCATCCTGACATGGATCTCCCTGATTTGAAGGCAGCAGAGGGAGACGGTGAACAAGCAAAAAAGCGCCGAGGGAGAAAGAAAAGCAAGCTGGAGGACATGTTTCCTGCATACCTACAGGAAGCGTTCTTTGGAAAGACATTGCTTGACTTGAGTAAAAGGGCTGTTCTTGCCCCGGCGAGACTTCCTCAGGGCCCTCCAAGACCCCTATTAACTGCTCCTGGGACTAGATCTGCAGCTCCAGAGTCTGAGGGTGGAGACCGAGCATCTGGAATCTCTCAGCAGTTTAAGCAAGAGGCTGATTGCTCAAAGCCACAAGGAGATATAAAAATGCTCCCTGGAGCAGTTGAGCAGCCCTCTGTCGAAGATCAGGGTCAAGGTGACGCCTCGGGCTCTGACATACAGAAGAAAGAAGGTCTTCCACAGGTGACAGAAAATCAGGACTCTGAGCAGTTTTTCCGGAAGGTTCTTGGACCTACAGAGGGTAGTTCTCTAGGTGGAACAGTTCAGGGTAGGCCTGTTCAGGAAGCAGACTCAAACAGAAAAAGCCTTCCAGGTACATCCTTGCCTGGCTCATTGCCCTCCGCTAATATGATGGATTCCTTTCCAGGACTTTCTCAGTCCCCGTTTTTTGACCTGCGTGACAGAGCTGGGCTGTTCAGTCCAGACCAGGATGATGAAAGTCCTTGGGCAACTCCATCTACTCCCGCTACACCCTCCACTCCCCCAACTCCTACTGAACAGGAAGGTGATGGTCTCTCGTACAATCAGCGGAGTCTGCAGCGGTGGGAGAAAGATGAGGAGCTGGGAAACCTGTCAACAATTTCACCTGTGCTATATGCTAACATTAATTTCCCTAACCTCAAGCAAGACTACCCAGATTGGGCCAGTCGCTGCAAGCAGATCATGAAAATCTGGAGAAAAGTGTCTGCTGCTGATAAGGTTCCCTTCCTGCAAAAGGCCAAAGATAACAGGGCAGCTCAGAGGATCAGCAAGGCACAAAAGCAAGCAGAGAGTCAGGTGTTGAGGCCGGTTAAAACTGAGCCAGTTCGGGTAAAAGGAGAACGCCCCAGTTTGCACCTTCAAATTCCCCCACCCTCTGGATCTCTTTCCACACCCTCTCAGCCTAGTTCTGCTGAAAGCCCCTTTCCCTTTACCCCAGAAACGGCATCTTCAACCTTTTTCCCAGATGGACCTGGGAAGGTTTCAGGCTCAGCAAATGTTCAGACTGACCCCTTTTCCAAGCTTCCACCTCAGTCTCCACAAGCTCAGTCTCAGCCATCCACTCCGTACTCTCAGCCTTCTTCCAGCCCCCTGCAGGTCTCCTCAGGTTACCCCTTACCTGGCCCACAGGGGCCTCCTCAGGGACGGCCAGCCAGTCTTGGCTCCCTTGATATGCAGACAGGGACACCTCGTAAGGCTCAGCATGTAGATCCCTTCTTCAAACAGCACGTCCTTCCATCCCAACCCCAGCAGACTTCTCAGGATTCTGCCAGCCTACCTGAGAGTCCTCGGCCCAGAGGTAGTGGGACGGGAGACTCCCCTATGTTCTCCCCACACCACATGACCCACCATGGAGACCCATTTCGTGGCCAGCAGGGGATTGTTCGACAAGAGTGTGCTTCATCTCCATCTCACTCTGCTGCAGCGTCTTCACCAGCTGGAATGGGGCAAAACAGAACAGATATGAGCGCCCAGTCTCCGCGTGCCTCAGTTGGCCGACTTGAGCTTGGCACTGGTTCTCCTGCAGGGATGCTGGACTCTGGAGATGGTTTGTTCAAAGCTCCTATGACCCCACGCATGCATCAAGGCGATACTATTCCACATCCTGCTGGTGCCTCGCCCAGTCATCTTCCTGAGAACTATCGCCAATCTCCCTCTTCGTTTTCTGATCCCTGTGGCCAGGCTCCTCTCACGCCACGGCCGCAGTCGGCAGACAGTTCCTCACCTTTGCCACAGAGACTGCCTCTACCCCAGCAAGAATGTTATTCAAAAGTGGCCACAAGCCCTCAGTCACAAGGCAGTTCTCAGTCCCCTCTCACACCAGGAGCCCTCTCAAACGATGGACACTCTGTGCAGTCACCAGCTACCCCACGCTTTCAGTCCCCAGATCCTTATTCCCGACCACCCTCACGGCCTCAGTCGAGAGACCCTTTTACCTCACAGCACAAACCTTCTCGCCCCGCCTCTGCGGCACCAGAGGTTTCCTTTAGAGGCTCACCTCACCATAGCCAGCAGCCTCCTTGTTCACCCTCTCTAGGAGATCCACTCACTGGAAAACCACCGGGACCTCCTGCTTTTAGCCGTAGCCCCAGCATGGGTGCCCTTCAAATTGGCCAGCAACAGGCAATGGTCCAGCATCAAATGGTAACTCCTCAACAAGCTCAGGTTCAACTCCAGCAAACACCCTCCCAGCCACAAACCATGGCTGCAGATTTAAATTCTAGACTAGCTTTACCACCTGTGAATCAAGACACAAGTGCTTCTGCAAGACCACCAGAGGCACCACATCTACCAGGCATGCAGAGTGCTCAAGAACTGCCGGACCTCTCTGCTGGGCAGGATCCATCTCTCATTGGCCTTAGCCCATCGGAGCTTGAAAAGCACAGACAGAGACAAAGACTTCGAGAATTTTTAATCAGACAGAAAATGCAGAGGAATTCACTTCGTCAGGAGAAAGAGGCCACTGCAGCCAGTAATAATGCTCCAAACTGGCAAGAAGGAGATGTGTCCGTCTACCATCCGGACAAAACCCAGCGAGCACCACCTCCTTACCCACAGGATAGAGCAGCCATTGCTCAGGTGCCCATGACTGGCAAGCTTCCTATGCCTATGGGAGTCGTTGATGACAAAATGTGTCGGCCACCTCCCCCAGGAACACCTGGCATTATGGATCCTAATGTAGTAAGGCAAGCTGGCCCTGCTATTCCTCAGGGGATGTATCGTCCACCTTTTCATCCACAGTGGCAAGGTCAGCCAGCTGGTCCACGAAGGTTTCCCCAGCCATCCATGTTGGAAATTGGTCCCAGGCACCACATTAATGCACCTATAAACCACCCTCTCGCTATGCCGGGAGTGCAAGGCATGCCTAATCCCCTTGTAGTGGCTCAGGGTGCTGTAACAGACACAATGCAAACCGGTGTGTCTGGACCTCCACCACAGTTCATAGAATTGAAGCATAATGCCAGGCCACTAGCACCTCAGTTTTTGCCAAGGGTACCTCAACACCGCCAACGTCTTTTTGTACCACAGCAGGAAGTGGCTGCTCAATTTGTGCCACCTTCACGGGCAGAAGTTGGGCAAGATCCCAGACTTGGTTTACCACAACCAGGTCTAGGCATATTAATGCCTCAGCAAAGTAGTATTCCACAACCGCAGTCTCAACTGCAACCCCAGCAGATACCAACTCAAACGCCATCAAACACACAAAACTCCTCCCATGCAACCACTCAGCAGCAGGCTCCTCGGGCCAATACTGTAGGAGGGCAGCAGCCTGCAGAAGTAAGCGTTGACTTACCGGAACCTGACCTTGGGGACCCCTTTGCTGCCAAAGACTTGGGAGATGCAGGAGCGGAAGCTGGAGTAGAGGATGAAGATGACCTTGCACTTGACTTGGATACTGATAAAGGGGTTGATGACTTGGGAAACCTTGACAACCTTGAAACAAACGACCCCCATTTGGACGATCTGCTTAATAGTGATGAATTTGACTTGCTTGCCTACACAGACCCTGAACTGGATCAGGGTGACCCTAAGGATGCTTTTTCAGACCAGTTGCGACTTGTTGAAGCAGAAGGTGAAGGATCAGGACCCTCTGTTTCCACAGATGTTAAGGTGGAAGAGAAACCTAAAGTTAGTGTAATTGCCAAGGACTCCCTTACAGCTTCCACAAAGCCACCTTCAAAAACCGAAGGCACAACATCTTCCAGTGGTTCCTGTCCTCCCAAGACAGAGGCTTCAGAAACAAGTGGACTCGCTACTGTAAAACTAGAAGAGAAGGGCTTGGTTGAGCAACAGCAGCCAGCACAGACTGTGATAAAAGATGAGATGCGAGAAGCTGTCTCCCTGCTTCTTAGTGGAACACCATCCAAAACCTCAGCTCAGACAGAGAATTCATCTGCGTCCTTGAACACTGTCCGTTTAGGAGGCGTGCCATTTCCTCTTCCCTCTCAGGCTGATCCTCTCTCTTTTCCACAACCTACAACACATCCAGACCTGGGTGAGGATTCCCTCTGTCTGCCAGATGGCCAGCACTCACCAGCAGTTGATCTTGACAAGGTGGAGAGCTCCTTGGAGGCAAGTGAACTGCCCTTATTGATTCAGGATCTTCTAGAACATGAAAAGAAAGAGCTCCAGAAACAGCAGCAGCAACAGCAGTTGAGTGCACTGCAGGGAGGCTGTGGTAGCCATCTGCTTAACCTGCAGAATCAGCAGCCTCCTCCTGGTGGGCCAAACCAGGTTTTGCTACCCCATCATCGTCCACCTCAGGGTCTTGTGGGTCAGCCTGGAATGGTGCCGAGGCCACCTCACATAATGTCACAACAGCAGAGGTTAATTGGTGCGCCAATGCCTCCACCTCCGCATGTAGCAATGGGACAGCCACAAGCTATGATGCGAGGTGGACAGCCAGGCAGCGTTCACCCTGGTCTCAATCCACAGCAGCAAGCAGCACCACCTCAGCACATTGCAAAACAGCAACTAGGAACAACACTTCCTAGCAACTTTTTTCCAGATAAAGATCTGGATAAGTTCATGGCTGATGATATCATGGATCCTATTGCCAAGGCAAAAATGGTGGCTCTAAAAGGCATAAAAAGGGTGTTGACCCAAGACCCCATGGGTGTTCCTCCTGGAATTAACAGGCAACAAGTATCCCTTTTGGCTCAGAGGTTGGCCTCAGCCCCAGGAAGTTCAGACTCTCAGGCTCACCTTGGACCTGGGTCATCTAAGGATGGGGAGGGTGGTGAACAGGCTCAGACACGACCTAATCCTCCTCAGTTTGTCCAAGGCATCATCAATGATGCAGAGCAACACCAATATGAAGAATGGCTAGTGCACACCCAGCAGTTGCTACAGATGCAGCTGAAGTTCCTTGAGGACCAGATAGGAGCGCACCGTAAATCTCGCAAAGCGTTGTGCGCTAAGCAACGTACTGCTAAGAAAGCAGGGCGTGAATTTGCGGAAGCAGATGCTGAAAAGCTCAAACTGGTCACAGAAGAACAAAGCAAGATCCAGAGACAGTTAGATCAGGTACGTAAGCAGCAAAAGGAGCACACAAATCTGATTGCTGAATATAAAAGTAAGCAGCAGCAGCATCAGCAAGGGTCTTCAACGTTGGCACCTGGAACTTCCAATCCAGGGCCACACATGCTTTCTAAGATACCTGGACAGATGATGATGGGCCAACAAGGTGGGCCAGTGATTGGGCCAGGGACTGGGCCAGGGACCCCTGTACCTGGAGGCATTCCTCCAGGTGGTATGCCTGTTAGAATGCCTCAAGTGCATCAGTTTCCTGGAGCCCAGCCTCCTCATCCTGGGGCACTTGGTGCTGTACCACCTGGTGCACCGGCTGGATTCTTCCCACAACGTCCTGGGGCACCAGACCCAAGACTCCTTCAAGAACGACAGTTACAGCAGAGGATGCAAATGGTTCAGAAACTGCAGCAGCAGCAGCAGTTTATGATGGGTCAGCAGCCCATGCCAGGTCAGAACCAGCAACCCGGTGTCATGAGTCAGCCAGCTGTACCAATGAGTGGTCAACCACCTCAACCTTTGATGAACAATGCATTGATGGGCCAGCAGCAGCCAAACCTACAACCTGGGTTAATACCCAACCAGCCACATCAACAGGGCATGATGCAGGTTGCACAGGGCATGATGGGGAATCATTCAGTTGGACAGGCACAGCCAAATCTCATGGCTCAGCCAATGGCTCAGAATCAGAATATGATACCAGGCCAGCAAGGCATGCCGGGAAATCAACCTGTGCAGCAGCTTCAGAGACCTCAGGGTCTGTTGGGTCAACAGGTGCCTGCTGGACCACACATTATTAGAGGCCCACAACCCCAACTTACTCCTCAGCAGCAGAGCATTTTGGCACAGCGTATGCTTCTTTCGCAGCAACAGCAAAATGCAGCAAAGAACCTCGCTCAGCTTCAACAGCAGCAAGTGGCACAACAGAGACAACTGCCACAAGTATGTCCTCCAGAGCAAAGGGCCCTGGGTGCTTCACCTTCAGGCAGTATTCAAGGAAGTGTTGAGAATTTGCAACAAGTGGTTCCAGGTCACTCCCAGGATGTCCAGAACCCTGTTCCTAAAGATGGAGGAATCCTCAGTCCTAAAACCCCACCCCAGCAAGGTGGTGGACCTTCAACTCCAATCCAGATGCAACAGCAAGGTCCAAGTGGAGAACTGCAGGGAGCAGTTGGGCAGCAACAACCATCAATTGGCTATCTGGCTCAACAACAAGCAATACAGCAGCAGCAGCAACCAGGACAAAATCATGGCCCAACCCAGCAACATGGCTTTATAAACAATCAACAGGCAGGATTACAACCTCAAGTGCAACAGCAACAACAAATGCAGCTTGCTCTTCAGAGGCAGAACTCCATTAATACAGATCACGTGAAACAGGAAGGTCAGCAAATGTGTTACGTGGCTCAACAACAACAGCAGCAGCAGCAGCAACAACAACCAATCGGTCAGAATGTTGGTCAAGAGTTGCAGGGCATGCTAACACCACAGACTGGCCCAAACCCACCTTTAATGCCTGGAAATCCAAATCAGCAACAAGAACTACTGGCCCAGCAGCAGAAGCAAGCTATGCTTGAGCAGATGACCAGAGGTCAGCAGGTAATGATGACTCCAAGGCCGGGTGTTCCACCTGGGCAAATACGAGCTCCTATCAACATTCAGGCAATCATTGCACAAAATCCTCAGCTTCGGCATTTGACTCCTAATCAGCAGATCCAGCATATTCAGGCAATGATTGCTCAGAGACAGGCTCAGCAGGCTCAACAGCAAAGCCAGATGTTGAGATTGCAAGGGCAAGCACAGGCCCAAATGCGTCCTATGGGTCCACAAGGTCAACCTGTTGGCCCAAGAATGCCAGGGCTTGAGGCACAGCAGCAACACCCCTATGCTTTTGCTGGTAAGCAAGGTCCAGTTGGATCTCCACAGCAACAGGGTGTAACAAACCAGTCCTCTATCATGGCGCCGCAATATCATCAAGATGGTGGATCGTTGCAACAACACCAAACCCCACCAGGTGCATCACCTCAGTATCCCAGTAATACCCACCCACAGCAGCAGATGATACAGCAGCAGCAAATGATGAGGGGACAGGTGCCTTTAACACGACCAATGATTGGTCAGGTTCGTCCAACACCACTTGGGCACATGACTAGGCCAATGTCTCCTCGTCAGCTTATGAGTCAGGGTTCACCAGGCAGCCCCCTGTCGAGTCAGCAAAGACAGTTGATGGGAATGCGTCAGACTCCTCCAGGCCAGCAGCAGCAGCCTCACGGTGTGACCGCACTTAGCCCATTTCAGGCCTCTCCCTCTCATGTTGGTTCTCCTGCAGGCTCTGTTCACGAAGCAGGATCAAGTCCAGCATCTTTCAATAAGCGGGATTCAGTCACTCCTTCAACCCACTTGTCACCTGGGAAAAGTAACGTTGGGAAAAACAGTCCTTTCAGTGGCGGTGGACCATCAGCAGCCTCACCCCTAAAATCTCCAACAGTTAAGACTCCACAAGATATATCAGGTCTAAAGTCAGAACCTCATGGCCTGGGTGTTGAAACGCCACACGTTTCTGTTCCGCCAAATGGCCCTTCTCCCAAGTCAGCACAGCACCTGATGTCACCATCCACCTCTTTATCAGCAAGTGATGTTTCACGTTCAACACCAACAAGTGGTGAAGCAGGTCTATGCAAAATCACTCTACAAAACATCAAACAGGAACCTCGAGAAGTTCAGTGTGATTCGGGAGATGGAGAAGAGGTGCTGTCAGCTCCTATTAAGAGAGAGATCACTGGTGAGGCAGTTGGTACCAGTAATGCCAGTGGTTTGGACAACTCTGGAAATCCACCAGGAGATTCTGCAGCTCTGACTCCCAGAACAGAGACTGGCCAGCAGCTTTTACAGAAGCTACTTCGAACGAAGAACCTTCAGTTGGCATCCCAGAGGCCGTCTGATGGCATCCACAATGAAATAAATGGTCATATAAACAGCAAGTTGGCCATGTTGGAGCAGAAGCTTCAAGGGACGCCACGTAACATGGAGGATCTCCAGTCAATAACGAAGAGAGCGCCTGTAGCAAAGGCCAAGCGAACTCCAAAAGCTGGAGAACGTGGGCCAAACTCGAGGAAGAAGACTAAAAAAGACGAGGTTGGAAAAACTGAAGCAATAATGAAGCAACTTAAACAACAGGGTCTGTCTCTTCTTCCATTGATGGAGCCTTCTATAACTGCTAGCCTGGATTTGTTTGCACCTTTTGGTAGCAGCCCTGCTAACGGCAAGACTCAGTTGAAGGGCTCTTTTGGAAATGCTGTAATAGACAATATTCCAGACTACTATTCTCAACTCCTCACTAAGAATAACCTCAGCAATCCCCCAACACCACCTTCATCCCTTCCCCCGACTCCGCCCCCTTCGGTGCAGCACAAGCTTTTGAATGGAGTGACTGGTGTAGAGGAACTAGCAGAAGGCCAGAAAGAGAGAGAAACTTCAGAAGATACCATGGACTCTGTTCCAGAGGAGGTGAAGAGTGTGGACATACTAGCAGCTCTCCCCACTCCTCCACATAATCAGAACGAAGATGTGAGGATGGAAAGTGATGATGACAGTGATGCTCCAGACAGCATTGTGCCTGCATCATCACCTGAGAGTCACGTGGGAGATGATTCATCACGTTTCCCTCATCTGCTGGAACCCAAAGAAGAGGAGGAAGAAAGGGCCATTTCCCCTGTTATTCCCATCATCCCTCGTTCTGCTATCCCCACTTTTCCAGAGACTAAACCTTTCGAGGCAGTAGAGGGAAAAGCAGGCTCCTCTTTGAGTCCCTGGGACAAAGCCAAGAGCAATGAAGTGTCTGTTACTTTCACCCTCTCGACAGCTGCTGCCAAGAATCTGAACTCTGTGATGGTGGCAGTTGCCCAACTACTGCACATGAGAATGCCAGGGTCCTATGAGGTGGCTTTCCCCCAAAGTCCTGGTAGAGCAGGTGGTGTTGGCCCTGGGAAAGCACCTGAATCCACCAACTCGGGAGATGTATGTGTAAAGACTGATCAGTCAGCAAGCCAAGATGAAGAATGGCTGAGGCAGTTTGATGTCACCTTACCTGGATGTACTTTGAAGAAGCAGGTTGATATTTTGTCACTCATAAAACAGGAATACCCAGAGCATGAGGAACGACCCTCTCAGCACTGTTACATGACCAACGTGTCAGACCTAGACGTGCGCCATCTTCCCGTCATTCCTGTCGAGGTTTCACCACCTCCTTCACCTTCACCTCCTCCACCACCACCTGCTGATGTTGAGCCTGAACCTGTCATTCAGACTGACGCTGTTCCTCAGCCAGAGCCTGAATCTGAGCCTCCTGCTCAACCTAAATCTCCTTCCCAAGTCACTTCGAGCTCTTGCGCTTTTGTTAAGACTGAGCCTTCGGGTGAGATTCCTTTGAATACGTCACTGAACCCTCCAATTAAGACTGAACCTGAGGAACAGGCTCTATTACCTCCTCCATCTGCACCATCTGAGGAAGAAGCTCTTGCTGCTTCTGCTGCCCCTGCTGATGCTGCCTCTGCTGATACTGATACTGGTGCTGCTGATGACACCGCCACCACCACCACCGACGCCACCACCTCTATGCCTCAGGATTCCACCATCACTATAGACATCTGTGCTAAGCCTATCAAACAGAGAAGCAGGGCCTTCGCGGAAGATGAAGAGATACGTCCAAAAATAAAGAAATGGAAAGGTGTGCGCTGGAAACGTCTTCATCTGGTCATCACCATCCGCAAAGGCAGTTCCAAGAAGGAAAACAGCCGGGAGGTGTCTGAACTCATGGAGCGCCTGAGAATCACACTTAGACCAGACAAGTTGCCAAGGGACAAGCGCAAGTGCTGCTTCTGTCACGAAGAGGGCGACGGTGCCACAGACGGTCCAGCTCGTCTTCTTAACATTGATGTAGACCTGTGGGTGCATCTCAACTGTGCCTTGTGGTCTACTGAGGTCTACGAGACTCAGGGTGGTGCACTCATCAATGTGGAAGTGGCTCTTCGGCGTGGCCTGCGCACACGCTGCGCTTGCTGCCAGAAGACCGGTGCCACCAACAGCTGCAACCGCCTGCGCTGCCCCAACGTCTACCACTTTGCTTGCGCCATCCGAGCACGCTGCATGTTCTTCAAAGACAAAACCATGCTCTGCACCCAGCACAAGCTAAAAGGCCCAAGCGAAGAGGAGCTCAGCAGCTTCGCAGTCTTCCGCCGAGTTTACATCGAGCGAGACGAGGTGAAGCAGATTGCCAGCATCTTGCAGCGCGGTGACCGCATCCACCTGTTCCGGGTTGGTGGACTCATCTTTCATGCTGTGGGTCAACTCCTGCCCTCTCAGATGGCTGCCTTTCACTCGCCCACTGCCATCTTTCCTGTGGGTTACGAGGCCACGCGCATCTACTGGAGCACACGTGTGCCTAACCGCCGCTGCCGCTATCGCTGTCGCATTAGTGAGCAGGATGGCGTGCCCTTGTTTGAAGTTCGTGTGCTGGAGCCTGGACAGGAAGACCTGCACTTCAGGGACTGTAGTCCAGATGGCATCTGGGACAAGATTGTTCAGAAGGTTGCCAAGCTGCGTGAAGATGCAGCCATGCTGAAGCTCTTCGCTGATCATGTAAAGGGAGAGGAGATGTACGGGCTCACTGTCCATGCAGTGATGCGCATTACTGAGTCGCTTCCAGGGGTGGAGAACTGTCAGGACTACACGTTCAGATATGGCCGCCATCCTCTTATGGAGCTTCCTCTAATGATTAATCCCACTGGTTGTGCACGCTCTGAGCCCAAGATTCTCACACATTGCAAGCGGCCCCATACACTCAACAGCACAAGCATGTCCAAAGCCTACCAGAGCACCTTCACAGGGGAGATCAACACCCCCTACAGCAAGCAGTTCGTTCACTCCAAATCTTCTCAGTACCGCCGGCTGAAGACCGAGTGGAAGACCAACGTGTACCTGGCTCGCTCCCGTATCCAGGGGCTGGGTCTGTACGCAGCTAAAGACCTTGAAAAACACACCATGGTGATCGAGTACATTGGTACCATCATTCGCAACGAGGTGGCAAACCGACGGGAAAAGATCTATGAGGAGCAGAATCGTGGGATCTACATGTTCCGCATCAATAACGAACACGTAATAGACGCCACCCTCACTGGCGGCCCTGCTCGCTATGTCAATCATTCCTGTGCACCAAACTGTGTTGCGGAGGTTGTGACGTTTGACAAAGAGGACAAGATCATCATCATCTCTAGCCGCAGAATCCCCAAAGGCGAGGAGCTGACGTATGACTATCAGTTCGACTTCGAGGATGATCAGCACAAGATCCCCTGCCATTGTGGAGCCTGGAATTGCCGGAAATGGATGAACTAACGGGAAAGAGACGGAAAGAGAGAAAGAAAGAAAGAAAGAGCGAGGGAATGCGTGAGAAACGCCTTTGCGCCCTGGTGCCAGATGATGAAGATGATGATGATGATGCCTGCGCCAAAGCCTCGTTTAACCTTATTACCCAGATCATAAGCTGTTCTGAAACCAGAGGAGGGAAAACCGTTTACTCTCCATCAGTGGAAAGAAAAGACTTTGTTATTCACATCAGGAGCCAAAGCTTTGAAGAGAGTAACATTTTTTGAAGCCACAACCTTTTCTGATGAGCTCGATGGTGTGCTTGAATAGTCTCGTTAAAACTCGCCTCTGCCAAAAGCACCTCCTTCCTACTTCCTCTACTGTTTTCCCTCCAATAAGCTGACTCTGGCTGGAATCAATCCTCTCTACATCTACCAAAACGTCTGATTCTATATCATATCAATACACTTTAGGGTAGAACTCAGTGAAACGTTTGATTAAAGCCATTAAAGTACTCAGAAATGAACTAATACACTTTAGCTTTGGACCTATCGTTTTTTTTTTTTTTCTTGTTTTTCGTTGTTATATATATTTTTTTTCCAAGTTTTGTTTTTTCCTACCAACCCGTCACCCCAGAACAACACTCTCTCCCATCGTCATCAATGAAGATTGACAACATGGATATTGGCAAGACAATCCTGGAGTGGCTCAGATCACATCTTATGTATCTATGGTGGACAAGATGTAAGATAATATAAAGTTTAAATACTATTTGACCTGTGGCTCAAAAGGCACCAGATGTTTTATTATATTATGAGTTTAAAGGTGGGTTCGGTCGACCCAGTCTACCTCATTGAGTTTGTTGGGAAGTGACTGCTTTGTATTAAACTGTTAAAAGTGCTACTGTGGAAAGGGGAAGGTCGAATGTTATCATGGCAGTTGCCTTCTCGGTTAAGCAGGGAAAAATTAAATAATTAAGCAGCCGGTTTGCTCCTATCTGTTTCGCTTATTATTTGAAGTAGTGAACCATTGCGACTCATCCATAGACAAAGCTGCAGAGCCCAGATAAATAGCGTTTAGAAACGATGATCATGCATTATTATTATTTTTATTATTTTTATTATATTAGAGCAATCAGAAAACCAAATGGGTGACCGAGTCTAGGAGGCCACCCGGTCTGAATGACTGTAGATCTCATGTAGCCATTTTTCATTACTGTCTGCCTCCATGCATCTAGAAATCATGCTTTTCCTTCTATTTTATCCTCTTTTCTTTTCTTCATTATTTAGTTTCTTCTTTCTTTTGTGTTCATTTTTATAAGCGCACAACCAAATCCACTCTTTCATCGCTAAGTGCAGTGAATTTCACAGTGATTTCACAGTAAACTCGGATAGCTTGAATACTTTTAGCTTCAGTTCAAACCTTGCTGTGTGAAGCTGAATCTGAATCTGAATCCGAATCCTCATCCGAAACTGAAATAATAACTTGTCACTTGTGATGCAAGACTACTAAAATTATGTTTAACATAATTTGTTTTTCCATCTTCCTTCAGTTTAAATTCAATACCGCCTGTTTAATAGACCTCCTTCATTTTCAGCTCATCACTCCTTCACTCCACGCTCTTCGCACGCCTCGTATTCCTCTCTGTAATACTTTAGTGGACTGTTGTAAATCTTTTACTGTAGTGAACCTTTCTCTGCCTGACCACAGTCAGCGTATGTAATCCCTGCATTGTGGTGTGATAAACTGTTGGCACTGTTGTCTTCTGGAGGCTTGAAGCAATGGCAGAGAAAGAGAGAAACTTTTAAAAGGGCATTTTTTTTTCTTCTTTGATATTAAAGTAATTTAAAAACAGAAAAATAAAAAATAAAGTTGATCTTCAGAGAAGGGAGCTGAACAAAGTGTCCACAAACCGCATACTACTTTGTTCCTTCCTCCCCAGACGTATGACCTCACAGTAAAAAGAAATGCAAAATGTACAAACTGTATATAATGGGGGGGTGGGGGTGGGGGCAGAAGCTCTTTATCCGACTCCTTTTTAATCAATAAAATCAAAATTGTAGAGAAATAAAATTGATGGAATAAAAAAAACCACTGGATATCATTTTATCAGAAAGATTAAATGTGTATATATCTATAAATATATGTAAAATGGCAAACGAAGTAATATCTTGATATGTATATGAATCAGAGTGTTTTTTTTTTTTTTGCATTTACCTGTTTTTTCTATTAGCGTTTTTTTGCTATAAGACCATATTATACAGTTTAACAGAGATTGTGTGCTGGTTAATCTTGTTGTTCACCAATGATATGGATGAGTGTTTGAGGTGAATGAGACAACAACGTTTTGAGATCACGGGAGTCGTATGTTGGAATGTAGTCCTGGTAATATTTCTTCATCATGCAGATCCATAGTTTTTCGGAAAGCGGAGCAGTAGAACGGTGCATAGCGTTTGTGTATTTATGTAATATTGTTCACATATATTTCTTCTTTTACTATTATTTATGCTACTGCTTGTGAAATACCTGAAATACTGAAATACTCCTGTCCTTGAATTGGTAAGCGTTTAATGAGTAAATTCTCTAAATATAGAAATTCTTGAAGGTCCAGATATGATACTGTTTTATGAAATTAGTGTCATGTTCTCCCCCCGGTCCCCACGTCCTCTCTCCCTCTCCCCAGTAGAAGTGATGAACGTGTTTATATAACTTGTGAAATGGCAATATAGCCAGTGTGTGCTATGACTTTGATATTCAACAATGCCCCTGTGCTTTACCCGAGAGAGAAAGAGAGAGAGAATTGCACTCTGAAGTGATTTTGCTTTAGAATCCTCCTCCTGCAGACGCAGAGCGAGAGGAGTATAGCAGAATTGGTGAACTGTACCTGTTGTGTGTATCTTGTGGAGGGAAGTTGATTATAAAACTCGCAGGCGCTCACTGGATTTCTAGCCTAACTTCTATCCTTCCTTCTGATCGGTTTGGAATATCTTAATTTAAGGTCTCTCTGCATATCCTTTAATTTAATAAAGAATAGATTGCTGATGTTTTTTTTTTTTTCTTTTCTTTTCTTCGTTTTTATTAAAACCCAACCTACTTTTTAAAAAAGATGCTGCATCTGTACAGCAGAGCTACTTTTAGGAAGAGAAATGATCATTTTTATTGTATGTGGCATGTTTTGTATGGATATAATTTTGAATTGTACATATTTTTTGATGAGGCCAGAGGTTGCATCACTTTATATACAGCTGCCCTCTTCCCTTCCCTCTTCCATTTTCTTTGTCTCTGCTTTATTTCTTGTAAAGGAAAATAAAATGCATTTTAAATATA
>XM_022674299.1_lysophosphatidylcholine_acyltransferase_3_(lpcat3)
TCACACACACACACACACTCCCTTACACACACACATCATCATCATCATCATCCTCGGAAGCTCTGGTTGGAGCTGCTTCCGCCCACACGAAAAATGGCAGCTCCCTTGCTGGAGACAGTCTCGGATTATTTAGGCTCGCCTGAGCCGGCGGTTCGCCTGATTCTCTCTATATTAATAGGTTACCCCTTTGCGCTGGTGTACCGGCGGTTCCTGTTTCATCAGTCTGCGTTTGTCATTCATCTGTTCCACACACTCTCAGGGCTGTCCCTGGCCGTGTTTAATTTTGGGTCTCAGGTGTATCACTCCGCATTATGCATAGTTGTGCAATTCCTCTTCCTGAGGCTCATGGGAAGAACAGTGACTGGCGTACTGAGCAGCTTTATCTTTCAGATGACGTATCTGTTAACTGGTTACTACTACACAGCGACGGACGAGTACGACATCAAGTGGACCATGCCTCACTGCGTCCTCACACTCAAACTCATCGGTTTAGCGTTTGATTACTACGATGGAGGAAAAGAAACATCTCAGTTAAGTGCAGAGCAGAAGCAGGCTGCTATAACGTCCACGCCGTCTCTTCTGGAGGTCTGTGGCTTCTCCTATTTCTACGGTGGTTTCCTGGTAGGGCCGCAGTTCACACTACGCAACTACCTGAAACTGGTTTCCAGAGAAATGAGTGACTGTCCTGGCCAGGTGCCCAACAGTGGAATCCCAGCCTTGAAGCGATTCTGTTTGGGTTTGTTCTTCCTGTCCATCTTTGCAACGTGTGGGCCGTACTACCCTGACAGCTACTACCTAACAGATGAGTATGAGGCTCAGCCGTTTTGGTACAGGTGTGTGTTTATCCTTCTGTGGGCTAAAGTCAATCTGTACAAATACGTTAGCTGCTGGCTAATAACGGAGGGGGTGTGTATTCTCTCCGGGCTGGGCTATAACGGCCGCAGCGAGACGGGAGAGCTGCAGTGGGACGCCTGCGCCAACATGAGGGTGTGGATGTTCGAAACCACGCCGCTCTTCACGGGCACCATCAACTCCTTTAACATCAACACTAACGCTTGGGTGGCCAGGCACATCTTTAAGAGGCTGAAGTTTCTGGGGAATAAGATGGCGTCGCAGACGGCCACGCTGTTCTTCCTGGCGATCTGGCACGGTCTGCACTCGGGCTACATCCTCTGCTTTTCTATGGAGTTCATCATCGTTAACGTAGAGAAGCAGGCCCAGACGATTGTAAAAGACAGTCCTTTGCTGACTTCGATCGCAAACGGTCCCCTATATCCCCTGGTTTACCTGGTCCAGCAGTTCATCCACTGGCTCTTTATGGGCTATCCACTAGTGCCCTTCTGCCTGTTCACTTACGACAAGTGGCTAAAGGTTTATTTATCTGTGTATTTCTGTGGTCACGTCTTTTTCTTCGCTCTCATCCTCCTCCTACCATACCTCCGGAAAGCGCTGGTGCCGAGGAAAGCAAAACTTGACAAAAAGGAGGACTAGAACAGTGACAGCCGTACAGTTGTCGTGTCTGGCGTCACTCTGCGTCATGCGTTCGGCTGGACTGGAGTCAAGGCACTGCGCTGTTCCTCCACGCTCTGAAACAGCCACCACCTGTCTCTCTCTCTCTCTGTTTCTCTCTCTCTCTTCTCTCTCTCTCTCTCTCTCTCTCTCTCTCTCTCTTTGTCTCTGTTTCAGGTCTCTCTCTCTCTCACTCCAGCTCTCCTGACGCTGACTAATGGGAACTGTGACTTTTACAGACCTGAACTGATTTGGAATATATTTTAATGCCTTTAATAATATATATTATAAATATATACACATACGAATCTGTACAAATGTCTGTTTTGGGTTGTTTTTGTTTTTATCATTGTTTTTTTCTGTGACTAGGTGTTGTTTTGGGGGCGGATATAATGGCGTAATAATACTACAGTATCATAATGAGTTGATTTAATTTAATTTTTGTTTTATTTTGTTTTTCTCAACAATTGAGGCATTTGATTTTTATTATCAGTGTCACCTGAGAGGTATGTGAAGGCTGAGAGTCGTTGTGGATGATAAATTGCACTCTAGCGCTGATTCCAGACGTTTGGACGTTCCTCTGTAAACTGAACAATCAGAGAGCTGCTGCCCGGGAACGGTTCTGAAACGACGCAGCGCACACGCTTTAAGGAGGCCGTGTACAACATGCCGTCTGATGCCGTTGGCTCAAGACTCAAGAGACTGCTGCTTTGAAATTGAGCTTTCTGTGCTCCGCCCACAAACTCATTCCTTCATAGCAACTGTTGCTAGGCTGGACAAGCTTTACGGGACCGATGTTTGAGTTTTGGAGATAATTGAGATTTTAACCAACTGACAGTTCAGATAACTGATAATACCAGCTGAGACCAATTCATATGTATATTTTTTGGTTTTCATTTTGTGGTCCAGTAGTTAATTTAAATGGTGCTTTTCGGTCTGATTTTATCAGTTGTCATTGGTCACATTTACTCATCAGCTTGAATAAACAGGCAAAGCTCAATTATGAATACAAATAATTATTATAATAATAATCATAATTAGGGCTGGCAACCTTATTGCGTTTACATATGCAGTTAATCTGGAAACTTTAACATACTACATTTTGTAATGCAAGCTTGGAGACGCATTAGCAGTTTTATTTAGTGATAAAACGCAGTAGCGCTTACTGTTGAGTTCGGAAGGTAGATTACCTTTTATTAATGCTAAAGTTTATGCTCTCTCTCTCTCTCTCTCTCTCTATCACACTGTCACATTCTTGTGCTCATGCACACACTTTCACACAACTCACGGCATGTTTTCTTATTTCAAGCTGTTGAGTGTGGAATATGGAGCTACACTAGCGTTTATTTTCTCCATTAGAACTGAGTAACTCATCAAAACATAACAGTATTACAGTTAAAATGCATCAAAACTAGCCTGAGATATTATAATACTGCCCCCTTCCCAAAAATACAGATAAATTCCAACAATGTAATGTACTATAATCATGATTTTATCCATGATTTAGTCACAAAATATTATTGTGTTAATACAATTACTTTTTAAGGAATTTGCATCAATAATACAAATCAACGTGTTCCTAATACTGATTATTTTATTCACATTTAAATACCAATTTTTTCAAAAGCTTAGTCTTTAGAACGAGTGTGATTAATTGTGATTAATTGACTCCAGTAATCATAATACATGCTTATGAGGAGCGTCCTTTTCTTCAAGATACTATAATACTTTGTTATTACACTTTATGCAGTATAATAATATTAGTATTAAACAATATTTAAATGAATCAACAGACAGTTTAATAAGGGTGCATACTAAATTAAGAGGCTCATATTGAACAATAAAAACAGCAGATAGTATTTATTACACTTCAACTGTCTTCATGAAGAGTTTTTTTTTTTTTTTTTTTTTTTTAGTGGTTGAGGCAAACACATTCGTACTGGGCTTGGTGTGAAAGAGTGATTCATTGTAGAGAAATAGTTGTGGTGAAGACAAAGGGGTCCGCATGCCACCACACAAATATAGACATAAAATAGACATTAAATATTTACTGTCCAATAGCGCCAGTGAAACTACCACCACAGTGTGTCTTATGGCTTATATATATATTGTTAATGATGGTAAAATAATGGCAAATTTGTAAAGTAGATGTAGTCAGGTCTATTTTTACCAAACATCCAGCTGCATATGTCTCTTCACCATGAATAGGGGATATAGAATAAATGTTTTTGTAACTATGCTAAAACAGTGTCCATAACCGTTTTTGGTGTAATAACTTTCTGTGAGGGGTCCAGATATTCTCAATAATTGCTTATTTTCAGCCAACTAATATAGAGTACCATCACACAGTATTAGCCAAGCTATACTGCATATATACTTTATATGTTCTGAATGCACTGTTAGTAGTTTTATTTGTTGTTATTTGCGACCACATCTCTGATATTACACAGCTAGCTAGCTAGCTAAGTTAGCTTAGCCACCATTGTTGCCTAGAGCGATAGCTAACCTTGTAGGAGTATGGTGTCCTGAGGAATTTAGCTAACAACAAATATTTTGCTTTAAAAAGTGTGACAAACTCTTAATCAGCTAAGCTAAAACCTTAGCAATACTCTTAACAATAGCTTAGCCTACAGTGCTAGCTACTTGAGTATGACATTTTTGAGGAATTTTACCTCATTAATTTCTGTTTACACTGACATTAAAGAGTTATAACAGCTAGGAAGGCAGTATAATAAATTTAGTTAGTCAATAGTGTGTGAGAAATTCTTTAAAAAAAAAAAACACTGTTTAGGAGCATTTTTTTTTTACCCTTGTTAGCTAGTTAACTAGCTAGCTGAGGTAACATCATAGCCTACATTGTGAGTATAGCATTCTAAGGAATTTACAACATTTTTTAACCAGTTTTTATGAAAAAAACACAAAAAGCACAAAAACATGCAACATTAGCTTGACTGGAGCACAGGGGCTCAATCAGTGGAGAGGAGTTTCCATATTCCACCTTCAACAGAATTAAAGAACAGTTTAAATAGGCTTGTTTTTCTTCAGTAAACCTCAATAATCTATCCTTTTAACACTTGCTATGAAGGAATGCGTTTGTGGATAAATCATGGATAGGATAATTAGTTAGTTTTAAGGTGTCTTTTTATTTCATTTAATGTTTTGGAGAATTTTTTTTTTCCAACCTGCAGCCAGTGCTCAGATTTACACAAGACACTGTAATGTAAAACACACATACATTCACATATACATACATACAAACAAACACATATACCGTGCAGTGAAACAAGACTCAGATATGCCTTTCATTGTAAATGAATGTTCTTTCTTATGTTTTTTAGAAAGGGTATGATTTTCTTCTTTGTAATTTTTGTAGCTTTTTTCAATTGGAGACCACAACAAGGAATGTCTATTCTCAAACCTTTTCTCGCACACGCTTTTAAACTGGAACACAAGCAAAAAA
>XM_015605096.2_MACRO_domain_containing_1_(macrod1)
TTTCATTGTCCAACCCCTGTATATCCAGCAGTGTATTAGACACCTCATACCACCACATATTATAGCGAAAGCTCTATAATATGCAGATCAATGGGAATATGCAGTCAAATATGCAGGAACAGGGTTGAAAAACACTGCTTTAACCTGACTTCTGTTAATTTGTAGTTTACAGTAACACCACATTAAGACCACAAATCAACCGGTTATATTGAAAGGTATGTTTCTGTATGGTGTTTCATGTTTGTGCTTTATGTGCACTCTTTTGTCTTTGAGCACTTGCCCCTCAAAAGTTTTCTGCATGGCCCTGCCTTTGGGTATATGTATATTTGAAGTACATGGTTTTAGTGTTTTATTTACCACTGGATATTTAACAGAAGCTCCGAGCACTCTGGACCTGAACGCGTTCACCGCTAGAGGGCGGTGTCGGATAGTGAGCCACCCTGCAGTCCGCGGTAAAGTCCACTGAGCGGGGTTCAGCAGTGGACCCCTACTGAATGGTACAGTCCGTTTTGGAATCGCTGTTTGAGGATCGATCCCTCCGGATTCACGTGTTTTGGAGCTGGTTGATTAGTTTGGGTGGTTCGCGGTTTTCTGAATGAGAACAGGAGAGTGCTGTAAAGAGCCTGTGTAAACAGTGCTGGCTGAGCAGCAGTCAGTAAGGTTAGCTGAGTGAGTGGGTTAGGTTGGGTTAGTTGGGCTATGGCGTTTCAGTTATCCAAACTTACAGCAGCAGCTCGTGTTTCACTTTCTACCCCCTCAGGACTGATAAGGGAGAGTAACTTTCCCCGCTGCCTAAAAGTCTCCCACACTATTATTAAAAACTACTGGAGGGGCGAGGGGCCTCTGAATACCGCCAGCCTTTTGAATTCCTCCCGGCGGGGTATAAACACGGTGCAGCGGCTGGAGAAGTGTTCAGCTTCCTCCACCGCTTCCAAGTCAGTCGAGTGGCCGAGCTTCAGGCCCTGGAAGCGGGGTGGGAAGTTCTCCCGCCCGGCCCTGGTCCTTTTCGGGCTCTCCGCCGCTGCCGTTGCCTCCTCCTCTGTCCACTCCAGCGCCCTGTGCGCCATGGCCTCCCACTCAGAGCTGCACTCGGAGGACTCTGACTGGAAGAAGGTGAAAAAGGAGCTCCTGTCCATGAGCCTGGAAGAAAGGAGAAAGAAATACAAGAACTACATATCCCTGGACGATATCCCAATCTGGAGTCACTCAGATGCTTCTTCTCCTGATGAGACACATGAGATAAATAAGAAGATCTCTCTCTTCAGAGGTGACATCACCAAACTGGAGATAGATGCGATTGCCAATGCAGCCAACAAGACCCTGCTGGGCGGAGGAGGGGTGGACGGAGCCATTCACAGCGGTGCAGGTCCATTCCTGAGGAAGGAATGTTCCACTCTGGGAGGGTGTGAAACGGGGAAGGCCAAAATAACTGGAGCGTACAACCTGCCAGCCAAATATGTGATTCACACCGTGGGGCCGATTGCTCATGGCTCTGTAGGTGAGAGGGAGAAACTGGCACTCCGCGACTGCTATTATAATTGTCTGCACACAGCCATTGAGAACAATCTGCGGACAGTGGCTTTTCCCTGTATTTCTACTGGGGTGTATGGATATCCACCTGATGAAGCAGTGAAAGTGGCTCTGGCGACAGTGAAAGAATTCTTGGAGACGCACCATGCACAGATGGACCGGGTCATCTTCTGTGTGTTTCTCAAGTCAGACGAGGAGCTGTACAAGAAAAACCTGCCTGTGTACTTCTCACAAGCTGCTGACCAATCAGAGAACTCACTCTGAGGACAGATGCGTCTCCGAAGAGCAAATTATGAGTGGATTTAATTGCTGTGGATGCTGAAGCGCTCAGTTGTTCTACTGCCTGCTCCTGGTTCCCCAGCGTCTGCCCTGCAAGCAACACCTACTGATTATTTTTGAACTGATTTTTTTTTTTTTTTTTTGACTTCATTTAATTCTTTAGTAATGGCAGTTTATTCCTGAGCTGAAGACAAACACCACATTTCACATAATGAAGCATTGTAGAACCATGTCTGAAGCATTTTCCTATTTCACTATGGCAATAGAGAAGGGTGGGCAATATAGCAAAGAAATCAAACATTATAGTACTTGAATTAGGCAGTACATTTACAGCATTTGTTGTTTAAAAAAACAGTGTAAAATAGAAAAAGAGAGCATGTGGGGGAAAACGGTACGAAACTGTAGACATCCATCCTGCTGAAATATAGTCTGAATGAAATAAGCTGTACAAGTTGGTTAAGCTGGTTGACTAGCTTAGCTCTCCACCAGCTTGTAGGGAATGTTTTTAAAAGAATGTGATGATTTAAGCTGGTTTTTCAACATGACCAACCTGACCAGGCTTGTTAAGAAGATGACAAATTTGTAAACCAATGTGACCAGCTTGATAAACAGTTAAGTCAGATTAGTCAGGTTGGTCATTCTGATAGAACAGCTAGTATGGACCAGGCTAACCAGTATGACCACTGTATAAGTTGTCTGACTGACAATGTGGTCCATTATCTTGACAGCTAGCCTAGTCAGGTTAGTCATTCTGGCAGACATGCTAGATAAAAAATAAATAAATAAATAAAAAATCCAATAAAAACAGCCTGCTTAACAACCAGATGTTTTTTTTGTTTGTTTGTTTGTTTTATTTTACCTGATTTACAACCTTTCCAACCACTTATTATCAGTGATCAGTGTAGGACATCTGTTATATGCAGTTTGGTCCCATTTACAAGAATATTTTTTCATCCAAGAAAAACACACTGCATCACATTGATTTTAAAGAGCATAATGTGCTCATAATAAACCCTCACATACACTCCATTTATCATTAATACAAGGGATTAATATTTTTAAGCAATAACATCTTCAGAACAGACAAATGTACAGAATATTGAACTGAAACTGTCTCAGACTGTACTTTTTTCTACCCATTAACTCCACCTACACCTCTCTCACTCTTGGATGTCTTCAGATTGAGATGTTGTCTTTATAACTATGTGCTCCAATCCTTCCATTCTCCCCAAAAAATAAGGGAACAAGGGAGGTACAGGAGAAATGAACTCATCTGCTGCAATGATCATTTTTTAATAAGCAGTGGGCAGCTCAGATACTGTCATCAGATGAGCAGTGTGTAATGAGAGGAGTGAGGAAGAAAAGGAGGGAGGTAAAGAAGAGAGAGAATAATTATCCTAAATCGAGACGTCATCGCTGTCCCATCAGCACATTTTCAAACAACTGACAAAAAATGAACTTGTAAAAACGATGCTGTTAGGTCCGTTCACAAAGACCAACTATATATGTAACTGTGGAATGCACACTGCTTTCCATTCACTTAAACTACAGTCCACTTTGCCTGTCCCTGTCAAGTCTCAACTCTGTGTTGGTTTACAATTGGTCAAGTCTTAAATCTCTAAAAAATAAAAGTCTCAAATAAGACTAGCTTGTAATGAGCCATTTCTCTATCCTCTCATTTAAACTCTGGGTAATGGAAATCGGATAAATTTGTGACCTGTCTGCCATTTCATACATTATGTCAACGCCACTGAAAGCAAACAAGTGTTACAAGCAAACGAACATTCACTCCTATTTAAAAAAAAAAAGTTAGTAGCGAGCTAAGTTACCGTTACACAGCGGATGTTAAGCTACATGTTTGCTAAAAGTCATATACGCTAATGTGACTGACCCCTCTGGGTAAGTTTTCAGGTGCCCGATAAAATGTAATGTAATTCGTTCTCACCCTTCCAGTGCTCACCCATACATCAGCCAATAGGAAATGGACAGGGCATGGAGCTGCAGTCACTCATGGGAGAAAGCCAATCACAGATCTTATCTTAGAGTTACATAATCCAGAAATAAAATCTTTGTATCTTGACATTTTGTAAATCTGGCAGTTTTTATTTACATTGGGTGAAAAGCTACTTTCCAATTAACCAGCTATGGAGAAATCTGGCGTGAACTGGCCTTGAGGTGTCGTAAAACAGTATAACGAGTAAAAACTTGTAAATAGCCCACTATCATAAACCTGCAGCATTCCAAAATATAGTGCTTTTGCCCCATTTTTTTTTTGTTATAGGGGAATAGTGCTGCCACTTTATACTATTTTTACAGCAATAACAAGCTTAAAGTAGAAATTTACTTCACTTGTAAAATTGTTGATGGGCCTGACATTTAAAACGAGACACTGAAAACTTTGAAAGTGCACAGGTAGTTGAAAAGCACAAACAAATAGGTAGGATAGGGGAACAGAATGCATAATTAATTCTGTAGAAATGCATGATTATTATAGAGATATTTTCAGCAACAGCTGGAATTCATGCATTTCCACTAAATTCATTTATCAGTCTGATCCCCTATCCTACTTATTAATTTGTGCTTGATTGGTTGACTTATCGTGACTTAATTCAAGATGGTGGCATGTAGAGAACTACCTCAAGGTACTGTGTGTATGAACAGTTTATTAATAAACTACCTGTGCACTTTCAAAACTCTCAGTGCCTCATTTTAAATGTCAGGGCCGTCAACAATTTTACCAATGAAGTGTGGAGTTACTTTGAGCTTGATAATGGTATGAAAATAGTGTGTAAAAAAAAAAAAAAAAAAACTATACCCCTAGCGTTAGAACTGTAGTGCTGTATTTCTGAATGCTGGGGGCAAATGGAGGTGGGCTGTTTTACAAAAGTTTGTACTCATTATCATGTTTCACTAAACCCAAAGTGCATTTCAGACCACATTTCTTCTTTAATGTGCAACAAAATTTTTTCCAGCTCTGTGTACATGTCAAATCTAATCTCTTAAAATCACTTTAATATGTGGTCAAATCTGGATATGTGTCTAATTAGTTGCATTCAAAAAGAATGTGATTGGTCCGTTGGAATTACATGCAATGGTGTATTGTCACATGTATGGATATGCTTAGTGCTGCGGTCACATGAAAACAACAAAGAAGAGAGTGTGCGTAAAGTTAGCAATGTGTGCATGCATACTGTTTCAGGGATAGATTTATTTAAATTGCAGACAGATTTAGATCACTTACATTTATGAATGTGGATGTCAAGATAAAATCTTAGCTAAGAATCAGACTGATTAATGCAGCTCGTAATGTGAATGACTAATTCAAAGATGACATTTAAATATGAATGAAGCAGCAGAAATCCGAAGTTTTCTGCTTTTGATAAACAAATTAAAATTTTTGCACATGAATCTTCATATTTGAACAAGCTTTCCACTCACATCTGCCTCAAATCAGCAGTGTGTAGCCATGCCACAAAAAAGCTTACTGTAATTGGTCTGTTCGCCACAGGTGGTTTATAATGGATTTTATATGATGTATGGGGTACTGCTCTCTCTTTTCCACTGTTTAATCATACAAGCATAGTGTGGTACAGTTTATCTCTTTAACAATAACATATTGCCCTATTGCCCACCCCTAGTCACATACAAAATACTGCAGGTGTATAATGCTAAACTGATTATTCCACTGTAAACTGGGACTCTCTCTTGTGCATATCTCAGTGATGAATTGTGCGGATTTCCAGGGTTTATTCGTGGCTTTGTTCTAAAAGTAGGTGTACAGAATCATGTTATGGCCAAAGCTATGATTTGCATGCTTTCATTTTGAAATACTGTAATTGAGTTTGGAGTTTAATGTGAGTGTAGCTCTCACAGCCACTGGAAATCAGTTTCAAATGGTACGGGGGATATTGTGCAAGCCATTCTCAGCAGTTCTCTGAAGCAGGGGCCAATGCTTGTAACACTTAACCTTCAATGAAATTGCACTTTTTCTTCTTTCCCAGTGTACTTCATGTCTGTCACTATGATGAAGGATTCTCATTAAAGCCCATTCCTCCACGCTGAATGAATGGCTGCTCTCCTGCTCCTAATGCGACTTTCATTAATTACACTCTGAGCTGCAGTAGAAGCGAGAGGCAACAGCAGCAACGCAACGCTTCAAAGCAGACAAACTTTTGAACTGAAATCAAGCATGCATTAGACTGCACTCATCTCTTTAGTGCACTGATTTGTGTTTCTACACCACTGACTCCGCCTACTTCTATCTCACTTTTAGACTCTTCAGATTGACATATCCTTCTTTATCTCTATCTGCTCCTATCCCTCCATTCTCTCAAAATAAGGAAGTGATTTAGAGAAATAAAGAAAATAGAAAGAGGGAGGAAGGAGTAAAAATAGGGAGGGAGGTAAAGGAGAGTTTGATGAACTCATCTGCAGCAATGTTCATTTTTTAATAAGCAGTGAGCAGCTCGGATACGGTCATCAGATGAGCAGCGGGTAATGAGAGGAGTGAGGGAAAAAAAGGAGAGAGGGAGTGAGAGAGAATGAAAGAGAGAAAGCGCCAGAGAGTAATTATCCTAAATCGAGACTTCAGTGCTGTCCCATCAGCACTTTTTCTCTCACGCTTTGCTCTGCTTTACACTCCCTGTTTTTCTTCTTGTTGCTTTTTCTTTTACAGTATTTATACTGTATTTCTACATTGTCCATAGACTCTCTATTTTCTATTGTTTCCTCTCACTTCTCACTTAATTCTTTACATTTTTTAATATAGTAATTGCACTGTCTATATTACCACTTTCCATTCTCTCTGTCCTTCTTTCTTTGTCAAGTTCAATTTACTGCCAGACCTATAAAATCAAGAAATAATTTAAATAGAACCTGTCTGATAACATAAAGCAGCTAAAATATCTCAAAAAGCTAAATCATGCCCCAATCTGAAGACATTCAAGAACAGATGCGAAAACAAACTCACTGATATCTATCAGTTTGGAAAAGGTTACAAAGTCATTTCTAAGGCTTTGGGACTCCAGAGGACCACAGTGCGAGCTATTATTCACAAACAGAGAAAATGGCCAACCGAAATTATTTCAAGAGGGCTGAAAGTCAAATATAATGGTAGTGTAATGGACATAGGCTGCTTTTCTGCTTCAGGACCTGGACAACTTGCTCCTTCCTGCTTTTTTCTCTCTCTTGTATTTCTCTTTCTCTCTCTTTCTTTGTTATAATAGCCATCTTTTTCTCATACATTATCTTAAGATGAGAACATTATAGAAATGTTTAGCGAAGCTTTAAAAACTTTCAGAAATGTTAGTCTGTGCTGTTATCCTGTAACAGAAGCAATGTTTCAGGAACTTCTCACTGCAGATGAGTCTCTGGCCATCAGCCGGACAACCATGGTATATATAGGCGAGGCAGAGAGAAAGAAACTGCCCCAAAAGCTCTTTCTTTCTAAAGATCCCATGATCTCTCCTTTCTTTCATTCACTCTTCCATTACCACTTGCTCTTTGCCTGTCCTGCTCTTTTAGCTCTGTTAAGCTAGAGTCTGTGAGTGTGTGCTGCCTCTCTAGCAAGGTGAAGCTGATCTCAGGGTTAATGGCTGCTTCTTCCTCTTTCCATCAATCTGCTCTTTTTCCTTTACATTTCAGCCTGGGAAAATCACAAGACACTGAAATAATAAGTAATAATAGATATTTGATTTGCATAATTTTCAGAATTTGTGGTGCTTGTTGAAGGGTAATTTTGAGAGATCGGAATAAAGGTTATCATAATACATAATACAGTTAAGTAAACAGCAGATTCGTAAAATAAATAGTCTGATCTACAGTTACTGGTGTGGGTATCCTCTGGGAACTTTTCCAAAAAAATAAAACAATTACTGTGAGTAAATGA
>XM_007257545.3_methyl-CpG_binding_domain_protein_5_(mbd5)
AGCCCTCCTGCTCTGCTGGTGTGTATACGTGTGTGCGTATACGTGTGTGCGTATGCGTGTTTGTGTGCGTGTGTGTATGCTCGTGTGTTTGTGTGTGAGAAGAGAGGGGCCCGGTGCATTGTGGTCCTGTAGCAGCTGTCTGAGCGTCCTGATGGGGGCGCAGCGGGGCCGAGCTCCATCTTCTAACCCCGAGCAGGCAGCCCGGAGAGAGGCAGCAGAGCAGAGGCAGCGGATGGGGCAGCTTTTTTATTTCTCTTTTTAAAGGGACAGAGTCGATTTGAGACGAGCCTTAAAAACGGACTTTTCCATCGCCGTCGACCTCTCGGGGACTTCAAACCGACGGCAGCGATGCGCTGGACGGCTGTTAGGAGATAGAAAATCCGGGGAGAGGGATCTGAGAGCCTCTCCTCCTCCTCCTCTTCTCCTCTATCTCTCTCTCTACCCTATCTCTCCTCTCGTCTCTCCGTTTCTTCTGCTCTCACTACACTGGCTAGCTGTTAGCTACCTACCCCCCTTTCGCTAGCATTAGCTAGCTAGTTAGCTGTTAGCTCGCTCCCCCTGCCTCCTCCTCCTCCGCTTGGCCTCTCTGCTTTTGAGACGTTTCTCTGGATACTTTGAACCAGCCTCGTAGACACGTATTTACACTAACTTGGCTGTTTTCGCGGCGTTAAGCGGAATAACAAGGCAGAAATCATGCAGTCCATGGCTGGTGTGAGGGGTCAGTAGTGCACATGATGGGGGTTTCGGGTATTAACTGATCGGCCTGAGGGAAGATGAGAATCGTCCATATTTGGAAGGAGCAGCCTGGTAACCTGGACGGCATCCTGTTGTGTTGAGTGCGGCCTACACGGAGGCTCGCACTGCAATCATGCGTTTTCTTCTCTGAGGTGCTGTCTGTTTCGCCATATGTAGCCCAGGAACTACGCCACACCTGCTCATGGCTCTGATTGGTCAGAGCCCGACGTGGGAAACCCCATCTGAGTTTGGTAGCATCCCGATGAGGCTCGTCAGAGGCCCGGCCTCGCTGTGAGCCCGTCTCGCTCGCCCCGGGAACGCTTCCTGCAGCCGACGACTTCTTCTTTAGAGGAAAGTTGTGGTGCTCTTGTCCTCCCGTTTCCGAGAGACACGATGACACGTAGTGTTGGGACAGTGACGAACGTGTGATCTCTCTGGCGGAGTCGAGCACTAACCCAGAAAAATGAATGGAGGAAAGGAGAGTGAGATAGGGGAGGGGGAGGGGCAGCCTGCACTTGCCCAGGTGCCTATTGGCTGGCAGCGGAAGGTGGAGTCCACTGGGGTCGTCTATATCAGTCCCAGTGGTTCAGTGCTGTCCTGCCTGGAACAGGTAAAGTCCTATCTACTCACGGACGGCACCTGTAAGTGTGGCCTGGAATGTCCGCTCATCCTCCCCAAGGTGTTTAATTTCGATCCTGGGGCCGCTGTCAAACAGAGGACTGCGGAGGACGTGAAGGCAGATGAGGATGTCACGAAGCTCTGCATCCACAAGAGAAAGCTTATTGCTGTAGCCACTTTGCACAAAAGTATGGAGCTGCCACACCCCTCCCTAACACTGACCGGTCCCAGCGGAGGCACAACAGGTGCCACCTCTATAACCCCTACCATCCAGCGGTCTGCAACTCCTCGAGCAATAAGGAATAAGTCCCATGATGGGCTGCCCAACTCAACGCTGCCTGACTGCAAGAATCCATTCAAGATGATGATGGCAGCAGGTCAACGGCACTACTCTGCGGACATGAGTAGTGCCCAGCCGCCGGAGCACTTTTCTGGATACTCTCGCCAGAGATTGGGAAGCAATGAACCAGGACCCAAGTCCCCCTATCGCAGTGGGCCCGGAGGCATGCTCAGCCCTTCGTCAGGCTCGCAGATCTATGGGGATGGCTCCCTGTCCCCTAGGACTGACCCTTTGGGCAGTCCAGATGCGTTTACACGGAGCAATGCCTGTGGTTTCCAGGGGGCGGGTAGCCCCAACCCAATTCATGGCAGCAACAGGATCCCCCTTTCCCCTCCTGGTATCATGATTCATGGTTCACCTGCTTCTCAGTTATCTTGTGCAATGGTTGGAAGGACTAACACGCCTCTCTCTCCCCCAGTTCCCAACAAAAGCCCCATCATGAAAAAGCCACATTGTAACATCAACTACCCGCCTAGCATGGACATGACCAGAGCAGTATTTCATCACAAGGTCCAAACCACATCACATCCTGTTCCTCCCACTGCAATCCCCCCATCATGTGCCCTTCAGAAAAAACAGATGACCTCTGAGAAGGATCCTCTCGGAATCTTGGACCCCATCCCTAGCAAACCTGTCATTCAGAGTCCTATGACGAACCCAAGCCCATCCAACTTCCAGCCCAGTGCCCACTCTCAGGTACCAATGATGAATGTAAACATCCCTCCTGCCATCGTCCCTTTGCCAAGCAACCTTCCCTTACCAACAGTGAAACCTGGGCCGGTTGGTCATGGCGGGCACATGCAGAGGACTCAGCACGGAGCAGCCACCTCCATCTCCCCATCACCTGTTACATCCCCTGTGCACATGTCTGGACCTGCACATGGCCGCATGGAGGCCTCCCCGCAACGATCCCGCTCCTCTTCCACTTCCTCAGACCATGGAAGCTTTGCCATGCCCTCAGGGCCCCAGGCCCCTTGTGGAAGCATGAAGGTTCCACCGCGGTCACCCCGATCCTCCATGGGTTCGCCCAGACCTGCCTTGCCTTCAAGCCCCTCTGCCAAGCCTGATGCCCTCCACCAGTACAAAGACCCTAACCAGGTTCTGGTGGGGATGAGCAATGCGATCAGCAGTCAGCACAACCCCATGTTTCCCCCAGCCTCAGGCAGTAGTGCCCCCCAGAAGAACCACCCTGGACTCCTGGGCATGCCCCTCAACCAGATCCTCAACCAACACAATGCTGCCTCTTTCCCTGCCAGCAGTCTACTTTCAGCAGCAGCCAAAGCACAGCTAGCAAATCAAAACAAAATAGGTGGTAGCAGTGGTGCTGGAATGGGTGTTGGTGGAGGAATGAGTGCAGGAGCTGGTGCTGGGAGCATGGGGAGTGAAGGTGCTGGCATTGCTCGTGGTGGGAATAATGGAAGTGGAGGCAATGGTGGGGTGCCTTGCTCACTCACTGGCAGCGGAGGTAGCAGGACTGTCGACGGGCCCAATACTTTAAATCCCATGCTGCCACCCAGTTCCTCCATGCTCATGTCTATGCCCGAAGGCCAGAGTGGACGTGCAGCCTTGCGGGACAAGCTCATGGCCCAGCAGCGTGATCCTCTTCGCAAGCGCAAGCAGCCACCCAACAGTGGCACTCATGACAACATGGTTTACAGCATGATGAAACCGGACATGGTCGGTCCTAGGCCCCCTTGCCCTCCTTCAGAGCAGATGAGGAAAGTGCCCCGGCTCGGTGGTCTACCTCCAAACACCTCCATGGCCCAGCTGCTCCAGTCAATGAGCAACCAGAGCTCCCACATGGCCAGGGGCGGTCGGCCATTACCTGCAGGTCCTGCTCAGATGCACTTTGGTGGCGAGGGTGCCATTCCCCCTGGTGTTCCCCAACAGAGCATGCAGTTACAACAACGACTTCACGGCCAAGCAGACCCAATGCACTGTCCTGGCATGGAGCCTGGTACTCAAGGCCCACACTCACAGTTCCCAGGGATGATGAACCAGATGCAGGCCCCACCTATGGGGAACTGTGCACCCTTGGGCCCGGGTGGACAGGTTCCACTTGGACACCCTGCCATGAGACATCCGAGCACTCACCCACAGCAACTGTCTCACCTACATCAACAGCAGCAAGGCCATCCTCACGGGCATGTCCGGCCAAATATGTCCTGTATGGTACCCAATAACAGTGATGGTGGCTGTGCCCAAGCCATGCCTGACACAGATGCATCATCACTGAACTGCAGTATGGGGAATTCTATGATTGGCAATGCAGGACAAATGTACCAGCATCATCAGCTGCACCCAGCACTACAGGGTGGACACCTGTACCAGGGCCAGGGGCACCCCTATTCAGAAGCACCTTTTCCTGAGAATAACGCCCCTAACTCCAATAGCATGGCCTGCCTGTACCAGGACTACCAGGGTTGCATGCCTGACAACACCCCAGTTTCCCATACCCAGATGAGCTCTCAACCTGGCATGACATCACTTCCTACTGAGACGAGAATGTTCCAGGATGGTCAGCAGGAGCTCCAAAGTCAAAATGAGGTTACCATGCCTGGATCTGCCGGGGGTCAGGGGTCGGAGCAGTTACCCGGGGGCGGCAGCCCAGAGGCAGTGGACGCAATCTATCGGGCTGTGGTGGATGCAGCAAGCAAAGGCATGCAGGTGACCATCACCACAACGGTGAGCAGCAGCACACAGGCCAGCCCTGTCCCTGCACTGAGCGCCATGACCGCCTTTACCGCCTCTATAGGTGAGCCTCACGGCTTGCCGCATGCTGTAAATGCCGTCATCCACGGGCCCAGGGCGACTGAGGGTCCAGAGGCATTGACCAGGCCCCCACCGCCCCCGTCACGAGCCGGCCGAAACCGCAGGAGTTCCGAACAGGGCAAGAGCACGCCTGACAGCACGGAAGCGCACGAGTACTTCCGCTCACCCCGCCAGCAGTGGGAGGAGCCGAGCCACGCCCAGTGGCGGGGGGAGGAGTTTCTGGAATGTTCCACACAGGTGCGCAGCAGCCCATGTATTGATGGGAGCGACAGAGCCGGCACCATGGTCACAACCCCGCAGTCCCGTGACCCAGGTGAGCATCAGGGCGATGATGGCGGGAACTTCCGCTACAACCATTGTAACCGCACTCCCGTCAACTTCAAGGAGAGACTGGAGCAGACAGTGGAGCGCTGCGCCCACATCAATGGTGGCCTGCCCCCGTCCAGTCGTGGTGGAGGTGGGGGCGGCGGTGGCTATGGTGAGCCCCTGACAGGGGATGACCAGTCGCCAGGCTCCTCTACTAGCTTAGAGGGGCCGCTGCTGAAGGACTACGCTCACTTCAATGGGCACTTTAACGGGCACTGCGCGCCCAGCCCCTCCGACACCAAGAGCCTGAGCAGTGAGGAGGAGCTTCGGCACCCGGACTCACCCTCTGCTGACCTGCTGCACTACCGGTCCAGAGGTTTCAATGTGGGGGAGCTCGTTTGGCCAATCAAAGGCTTTCCTTCATGGCCCAACAAACTGGTGGGGGAAGAGCACAGGCACAATCCCAGCATGCAGCTGTCTGACCAGGCCAAGGTGGAGCCTGAGAAGCTGAAAACACTAACGCAGGACCTGGAGGCGCTGGACAGGGCTGCCAAAAGGAACAGAAAAGCTGGGAAGTTAAATAATCATTTAGAAGCTGCTATCCAGGAAGCCATGAGTGAGCTGGACAAGATGTCAGGCACTGTACATCCAATGTCCTCAAGAGAGCGAGAACGGCAGGTCAAGCTGCCCAAACCCAAGAGGAGGAAGATCTCCAGATAACAGAGAGAGAAAACCACGACCAGAGCAGTATCCAGCCTCAGAGCTTTTCCAAACACGCACGCACTCTTTCTCCCTCTCTATCTTTTACCTCTCTCTGTCTCTCTATCTCTTGTGCTTGCTCTCGCTCTCTGTTCAACTTGTTTCGACCTGGTGCTACATTCTAGCAGACGGCTGGTCAAGGCCCCGCCCTCACAAAGTAACTGACTGACAGGTGCTGGATAAGCCAATCAGAAATGGTGGCGATTTGACTACAACTCACTGAAGAACTATTTTTTTCTAGAATACAAAGAAAAATATCAAAAAAAGAAGAAAAAAAAGTACTGCATTTAAGAGAATAGACAGTCCAAATATTTCTGATACATTTTCAATGTGTATATAGACAATACAGAAATTTCATGGTGAAATCTTGAGAAGAAAATGTAAATATTGTACGATAATGCCATGTACAAGCAGACTCAATGCATACTTTATCTTCAGTTGTACAAAAAAGAAAAACAAATCAAAGCCGAAAAAACGTCTACCAATGTGATGGTTTCTATTCAGCTCTTGGTCTGCAAGGCCACGCGTGAATAGGATGAATAAGAAGAAGAGTCAGTCGGATGCTTTTATGTGCTTCTGTTGGAGTGTGTGTGCGTGAGTTTCTTTTGTTTTGTTCTTTTTTTTGTGTGTGTGTGAGTGTGCGTGTGTGTGTGTGCACGCACATATAGAAGAGTGGACTTCACCAGCTGACCGGGGGCAATGCTACACTGCAGGTTTGACTTTCCTAGTACTGTTCCTAGTCTTCCACCATTGAACACTACCTGACCACCATTTCCCACATTGGCCATACTCCATTACTCAGTGTTGGTGGATGACACCTTTTGTTTTTGTTCATTTGTTTTTGATTTGCAGTCAAATAACCCTGCTGAATCAGTTGAATGATCTATGCTCCGCCCAGAAACACTTTCTTTCATGGCTACTGTTGCTAGGCTGGACAAGCTTTACTGAACGTTAAAAAAAATTCTCAATCAACCAGTGACAACTTACAACTGTCTGTTATCAGTAAATATGTCAGTTATTTCAAATTATAGTATTTATTTCATGGTCTTGTTGAAAGCTTACACTGTTATAATAAAGCAGATGTACATTTTTCTACTATTACAGGGCCCATATCATGGACAATTCAATAAAAAAGGACAGAAAATTCATAGTTTTATGTAATATGTAAACACTCCCTGATGTGTACAGTTCATATATGGAAAAAAGCAGCAAAAACAGCTACTTTTGAATTTATAATTTTTGTGATGTCGCAGAAAAGCCAACATATTTTACATATGGACATTTGTTTTAACCCAGAGAAGTTTCTGTCTACATTTATATAAATACTGTAGTATGTAAACACTCCACAAACTATAAACATGAACTATAGTTCATATATAAAAACGTATATAAAATTTTTGAATTTGGCTATTTTTGTGATCTCACCAAAAAATATTTTAAATAATTAAAATCGTTGTGAATTGACTTAAAAAATTACGTTTAATTTGTTTGTAAAGCTGCCTTTTTTCAGAGATTTGGGAGCAACAGTGAGAGGAGCACAGATTTTTCCCATTAATTTATAACTCAAACTCAAGTTATAGGACCCGCCTTCAAATCCAATGTGTGAACCATAAATGTCTGTTAACGCTTCTTCATTTGACTACGCCACGTTTTAACCCCGAACAGACTGAACCCTGTCATCAAGAGAGCATGAGAGAGAAGTGCAATTTGCAGTTATGGGCCTTATATTTTTGTTATAAATTATTTATGTACAGTATTCTGTATTTATTTTAGCTGTTCAATTGTACTTGGCAATAATACAACCCTGAGCGAATGCTCTGTAAAGCCTTACATGTGTATGTATAAAGCCTATATGTATCTATATGTATCACTTTTTGCTCAAGAGATACAGCCTTGATATTCAGTATTATTCATTTAAACAGATAACCTATATTTTTGGCCCTGTATTTAATGTCTGTGGTGTTGAGGCAGCACAACAGCGCTTGTTATTGTATAACACTGTTACGTTTTATTCCTGTTGCGGCAGCGAGCGCCAAGGACTAGCGGGCTGATGAAAATGCTGAAATCTCGTACAGACTCAGGGAGACCTGTCAATCCGTTCAGATTTCAGTTCTGCGAGGGGCTATGATTTATGATTTAAGAGATATACAGCGCACCATTTCTTTTTTTTTTCTTTTTTTTCTTTTTTTATGTCTTAATTTTTTGATGTCTGTAATATCATATGTGACCAGTTGTCAGTTTAAAAGAGATTAATAGCCTGTGAGGTACAGGAGGCCTGTAGGACCTTTGTTTTACCCTCGTATTAGCCTTTTATACTGGTATACTACGTTCAGATGCTAAGCTTTTAAACTGTTTTAAGAAAATAATGTCCTCAAATCACTGTATGTTTGTGTGTGTGTGTGAAAAAGAGAGAGAGAAAA
>XM_007240217.3_NADH:ubiquinone_oxidoreductase_subunit_A11_(ndufa11)
AGCGCTGAAACCTCGCGAGAACTGAGAGTGTCCTTCTTGTCTCCAAGATGGGTTACTGGGAGCTCGAAGAGGGGAAAGACTGTGTGGAGAAAACATGGATTACCACCAAACTGGGCACAGCCGTGGGGCTTGTTGGCTCAGCGTATCATATTTTGGCATTCCAGCCTGATACAGCAGCTGAAGCACTGACAAGGGCAGCAAATGCTACAGCTACAATGGCAACCATGGGGGCGATATTTGGAATGGCCACTTGTCTGAGTGCCCATGCTCGGGATGCTCCTGATGACCCCACTAACTACCTCATTGGTGGATGCGCAGCAGGCGCCTTTCTTGGAGCTCGAACCCATAGTGCTATGACTGGCACAACAGCGTGTCTTGGTCTGGGGGTAGCGGCATGGCTCACTAAAGTGGGGAAGATGGAGGGCTGGAGGCTCAGTGGGCCACCCAAACTGTAAAGCCTTTACTTTGTGGTTTTGTGTTAATATTGTATATTACTTAAATAAATCTTTTGAAGGTGTCATTATTTGA
>XM_022667990.1_RecQ_like_helicase_4_(recql4)
GCGCGCTGAGTTGAAAGGAGCTCGAGCTGAGAGCTGAAGCTGAATCTGTAGGATAGTTAGTTAGTAAAAGGCTGGTTATTTGGTTTATTTGAGTTATTCTGGTGAAGTTATTAAGTTATTTCTCTTGTATAAACTCTCACCCATGCGCAGCCTGTTATTGTATGTTATAATATTCACTGTAGCCTAATAAAACCTGTAGATAAATTAGGAAGGTTCTCTCAGGGCTCAGAATGGACCGATATAACGATTTAAAAATCCTCCTGAAGAAATGGGAACAGTCCTTTATGCAGATAAACAACAGGAAACCCAACAAGGATGATATTGATGCAGCTCCAGAAGAGACCAGGCAACTTTATAAAGAGTATCGCACTCTTAAAGAGGCGAAAGTTAGTGGAGAGAGTGATGTTCAGGTGAAATCACAGGAATCCCAGTCTGCAGGAATGGACTGCTGGGGGTCTCACCTTAACCGAAAGAGCATGCCAGTGGCTGCACCCAAACTGACATTAAAAGACAAAGAGACGTTGCATGCATCTGCTCAGTACTTCGGCATGAAGCTGAAGTCTAATCTCGGAGCTCTGTCAAAGGAACGATCATTCTCCCTCAAAAAAGCAGCCACCCCTCGCCGAACACCAGCAAAGTCCTGGAAGGACAGTGCAGCTTTTGGTGCAGTATCAGTGGAAGCGATGGCGGTGGAGACCCATTCACCAAGACCAGCCAACACTTGCCCAGACCCTTCGGCCGTACCAGTGCAGGCAGCTAGCAGCAAACTGGAGAACGAACCACTGGACCCATTTCCCACCTTCACCCCCTCCAAGTCCTCCAAGCTGAGCACTGAAACTCCAGGCAAATCTACAGAAAGGGCTCAGTTCCTCAAACAGTCCATGACCAGGAGGCTGTCTTCTGTGGACAGGGGCTGGCTGGACCGTTGCCAGGTCTTCACTGAAGAGGGGGGTTTAGAGAAACCAGTCGCAGGCAATTCAGACCCACCACCAGAAGATAAGACTGTGAAAAGTATTACTAAAGCAGATTTTGTAGCAGCCAATAAACCTGCTGTGAGGACACCCATGAAAAGCAGCGTTTCTATTGGGTCTCCAGCCATGGAACCTCCAGATGATATACCTCAGCTCTGTGTGAACAAAATTCCTGGAGAGGGCGCTAAAGAACTGCATGATGATTACAGTTTTAAAGGATCTGAAGAAGATAAAAAAGGAAAAAACCTAGAAAGTATCGAAACCAAGAAAGAAGGTCAGCTTATGGCTGAGGAAACCAGCCCCAAAGTGTCCAAAGCTAAAAAGCAAACCAAAAAACTACAAAAAAGATCCAAAAAAGAACAAAGCGCAGAAAACACAGGCCACACTGAAGATGCTGATTACGAGCAACAAAGCGTTAGAAAAAAGGGAAAGAAAAGGCAGAGAGAATCCGACGAAGCACCAGGAGATCACGCAGAAGAAAACGGGGCTGTCCAAAAGAAGCGCAGGACTAAGAAAGACGAATCAACCTCAGATAATCCTCCTACAAAAAAAAGAAGGAAAAGGAAAGGAAAGGGAGCTGAGGAGGACGAGAGCGACCCAGAGGACTCGAAGAAAACTGCAGCTCAGAAACCGAAGAGACCTCAGGAGAACCTTCTGGGAGAGGTGGATGAAGAGGATGTGAGAGCTGCTTCTTCGAGGGTGAAAAATGTAGTCAGAAGACCAACCAAAAACACAGATGGAAACTTTGTGAAGATCAATCTAAAGAAAAAGTCTCATGTTAAAGGATTTGCTCTGAGAGGTGCTGCTCTTCGCAAGCAGATGTACATGCAGAAGTTCCAGCTGAAGGGCGAGAGGTTTGGAGGTGGTGCTGGTCGGGGTCGGGGGAGATTTGGGGGCTTTAATCGTCAGGGTGACAGCTGCTATAAGTGTGGTGGCACGGGACACTGGGCTCGAGACTGCAGAGGAAGAGCCCCAGGTCCTGCTCTGGACACCACAGGCAAGCAGGACACGCCTCCAGAGGAGGAGGAGCCGTTTGAGCTGCCCACGCTAGAGGAAGTTGCGAGAGCAACAGGAACTCTACGCTCTGAGCCTATTCTCATTGCCCCAAGTGTGTCAGAAAATGCAGCAGAAGAAAAAGAAGACAAGGGTGAGGAGATCCTGCTTAATGTTATTAGACCAGACTACGAACGCCCCGCCCCTCCTCCACCAATGGAGCCTCTGTATGAACCAACAGAGGATGGCAAAACACAGGATGTTCCTCCAGAGGTGTACCAAGCTCTCCGGGACTTTGGCTACAAGTCTTTCAGGCCTGGCCAAGAAATGGCCATAATGAGAATTCTTTCAGGTTTGTCTACTCTTGTGGTGCTCTCCACTGGCATGGGTAAATCTCTGTGCTATCAGCTCCCAGCCTATCTCTACGCCCAGAGATCCAACTGCATAACCCTGGTTGTGTCGCCTTTGGTGTCACTAATGGATGATCAGCTCTCTGGACTTCCAGCTAACCTGAAGGCAGCTTGCATTCACTCCAACATGTCCCGGAAACAGAGAGAGACGGCTATAGAGAAGGTGAAAGCAGGTCAGGTGCACGTCCTGCTGCTGTCTCCAGAGGCTCTGGTTGGTGGAGGGCACTCGGGCTCAGGCTGCCTCCCCCCTGCTGATCAGCTCCCCCCCGTGGCCTTCGCCTGTATTGATGAAGCTCATTGTGTGTCTGAGTGGTCCCACAACTTCCGGCCCTGTTATCTCAGACTGTGCAAGGTACTAAGGGATCGACTGGGAGTGCGCTGTTTGCTGGGTCTGACAGCCACTGCCACTCTGTCCACTGCTCTTGACATCGCTCATCACCTGGATATTAACGACCAAGAAGGCATCGCTGTTCGATCAGCCGCTGTTCCTCACAACCTCCAGCTCTCCGTATCGATGGACCGAGATAAAGACCAGGCGCTGGTTTCTTTACTAAAAGGCGAGCGCTTTGGGTCGCTGGACTCTATTATAGTTTACTGCACCAGACGAGAAGAGACGAACCGCATCGCTGCACTGCTGCGCACCTGCCTGCAGGGGGTGGTGCTGAAGGAGTCCTCACTGCCAGTGAAGGAGAAGGAGGACGACAATCCTGTGGGCAAGAAGAAGAAAGCTTTGGCCAGGAAGAAGATCCGAAAGCCTCTGAAGTGGATCGCTGAGCAGTATCACGCAGGCATGTCTGCGTCAGAGCGCCGGCGCGTGCAGAATAACTTCATGTGTGGGGAGCTGAGGGTGGTGGTGGCCACTGTGGCCTTTGGAATGGGGCTGGATAAATCGGACGTGCGAGGAATCGTTCACTACAACATGCCGAAAAGCTTCGAGAGCTACGTGCAGGAGATCGGTCGAGCCGGCCGCGACGGAGAACCTGCTCACTGCCACCTGTTCCTCGACCCAGAGGGTGGAGATCTTCACGAGCTGCGCAGACACATCTATGCGGACACATTGGACTTCTACACTGTGAAGAGGCTGGTGCAGAAGGTTTTCCCGGCCTGCAAGTGCAGACAGATCCATCAGAAGCACCAGGCCTTAGCACAGGCTGCGGAGGTGGATGATGCTGAGCTGATGGAGCTGATGGAGATGTGTGAGGAGTCTGGAGAGATCCAGCAGGAGATGCAGCATCCAGAACAGTCTGAATCAAACATCACGCCTCAGGAGTCTGAGAGCAAACAGGAAGAGGAGATCTCACCGCCCCTGCAGCGTATGGAGGAGGAAAGGGAAGGATCTGATGCTCATCACGAGGGGGAAGAGAAACCACAGGAAAATCCGGACAATGCAGAAACTCTAAGAGAGGATCTAGATGGAAAGAATGATGAAAGTGATTGGGAAGAGATGGAAGAAGAGACTGAGCGGTTTAGAGTGAGATCGGTCCAGAGAGTGTGTCACACTCACGAGAGAGCCGTTCCAATGCAGGAGACTGTAGAGGCACTGGATATAACAGAGGAGGTCTCTAGTACTAGGTCGGCAATAGGCGGCCCGCGGGCCAGTGCGGCCCGAAGCAAGAAACATTCTGGCCCATGTCCTCCGGTAGCAGTGGTTTTAGCACGGAAGCGTCTGGCGGGAGAAAAGGTGGAGTCGTGTGACTCTGTGGAGTTTGATGTGGTGGAGCTCGCTGATACTATGGGATGGCAGCTTCCTCTAGTGAAGAGGGGCCTGAGACAGCTGCAGTGGGGCACTGAGAGAGGTTCGTATGGAGGTACGGGACGCAGTGGGATTCTTGTGGAGTTCTCTGCTCTCTCCTTCTACTTCCGTTCTTATGGAGATCTGACGGCTGATGAACTGGATCAGGTGTGTGAGTTTCTGCACGGTCGGGTGCAGGCTCAGGAGAGGACTCAGCTTTACCAGCTTAAAGCCTGTTTTAAGGCCTTCCGCAGTGTAGCGTATCGGAACTGCAGCTTCTGCATGGATGAGCTGGATGAAGAGCGGAGTCTGAAGCTGAAGGAGCTGCTGTCTGATTATTTTGATAAGAGGAGAGACCTGGACATGAGCAAGAAATTCCCAGAGGAGCAGGACGACGAGGACGAGACTCTAAACAAGTGCAGGCTGAAGGATTGGGAGCAGCAGATCCGGGCGGATGTCCGAGGTTTCCTGGCCAGTCAGAGTGAGGAGAAGTTCTCTGGTCGTGCCGTGGCGAGAATATTCCATGGGATTGGAAGTCCGTGTTATCCAGCTCAGATCTACGGTCGGGATCGGCGATTCTGGCGGAAGTATATTCAATTTGATTTCAATGAGATTATTCGCATTGCCACTCAGGAAATTATTAGAACAAGGTAAAGGAACAGTGGGTTAGTTCCTAAATATAACTTTTTTTGTTTTATATGTAGCATTTTTAAGTGTAATTTGTACGTGTCTGTCTAATGTATCTGTTTAATTTTACAATAAAGATTATTTTTGTA
>XM_022673973.1_syntrophin_beta_1_(sntb1)
GGAGGTGAGTCAGAGCTCGGGGGAAAGTTTGAGAGAGGGTGAGCGCGAGCTGAGCGCGGCTGGATTATTCGCGCGCGCGGAGATGACTGCGGGATGGCGGTAGCGGCCGCGGGTCCCGCGCAGCGCGCGCACAGGAGCGGGTTCGTGGAGGTGCTCGTGCGCGAGCAGTGGCACCGCGTGTTCGCGAGTTTGGGCGACGAGGCTCTGACCCTGAGCTGTGAGGAGAACGGGCACGCGCACGAGCATGTAAACGGCGAGGCGGATGCGGGGGCGCGCGGCGCGTTCACGTTCTCCGAGGCTGAGGAACATGTTCCCGAGACCATCGCTAACAGGAAGCGCTGCGTGAAGGTGGTGAAGCAGGACATGGGCGGGCTGGGCATCAGCATTAAAGGTGGGAAGGAGAACAAGATGCCCATCCTCATCAGCAAGATCTTTAAGGGTCTGGCGGCGGATCAGACGCAGGCGCTGTACGTGGGGGACGCCATCCTGTCGGTAAACAAGGTGAACCTGCGGGACGCCACCCACGACGAGGCCGTGCAGGCCCTGAAGAAAGCCGGCCGAGAGGTCACGCTGGAAGTGAAGTACATACGAGAAGCCACGCCATACGTGAAGAAGGGATCTCCTGTGTCTGAGATCGGATGGGAAACTCCTCCCCCTGAATCTCCACGGCTTGGCAGTCCCCTCTCAGACACCCCCACCCTGCCCTCACTTTCCCTCCAGGGAGACCGCAGATACATCCCTCTCAGAATGTGCTACATCACCCGGGCTATGACCACACCTGACCCAGAGAACAGGCAGTTGGAGCTGCACTCTCCGGATGGGAAGCACACTGTGGTTCTGCGCTGTTCGGACTCTGCCTCGGCTCAGGCCTGGTTGGCGCCCCTGCAGTCCGTGGCCTCCAGCCTCATGGATAAAGTTGTCTCGGAGCTTCGGGAACACGTGGCACGGAATGGCATCGGCGGGACCCGGGATATACGCCACCTCGGCTGGCTGGCAGAGAAGACGGAGAGGGAGCAGCGGTGCTGGAGGCCGGTGGTGGTGGTGGTGACGGACAGGGATCTGCGGCTGTATGATAGCATGGCTCGCATGAAGGAGAACTGGCTCAACCCCAAACACACCTACCCTCTACTCTCTACACGGCTGGTCCACTCCGGCCCGGAGAGAGGGTCTCCTCAGCCGGGAGGGGAGCTGTCCTTTGCCACACGGACGGGCACGCGACTTGGCATCGAGACCCACGTGTTCCGCGTTGAGACCTGCAAAGAACTTTCCCTGTGGACCCGCCACATAGTGACCGGTTGCCACGCCTCTGCCGAGATGATCAAAGAAGTAACAACCAGCTGCAGGTATAAGGGTCTGGACTGCAGGCTGGTCATCCACTATGAGCTGGGCTTCTCTGTGGTGGAGGAGGTGGAGGACTCTCACGGTCAGACGCTCTTCAGTTACCCCTTTGAGAAACTGCGGATGTCCTCGGACGACGGCGTGCGGATGCTGTATTTGGATTTCGGAGGAACAGAGGGGGAAGTTCAGCTGGACCTGCATTCCTGCCCCAAACCCATCGTCTTCATCCTCCACTCCTTCCTCTCAGCCAAGATCACCAGACTGGGCTTAGTGGCCTAAGAGGAACTGGATCCAGCAGGGACTTTAATAAGCTGGGACGGGACCATGGAGGAGGACTGGGACCATGGAGAAAGACAGGGACGTTAAAGAAGGATAGAGGTTAGAAAAGACTGTAATGTTGGAACATGAGGACATTGGTGGAGGGGAGTACGATATCAAAGGACTAAGACGCTGGAGGAGGTTGGGGACGCTGGAGGA
>XM_015602285.2_sperm_associated_antigen_8_(spag8)
TGACATCGCGATACTTCCGTTTACGTTTCCAATGGCAACGCAGAGCGGCTGGTTGCTGAAAGGAGCCTCGTAAACAGAGCAAAGCCTCTCACGTGTCTTTCTGCGTCTATAGGGGATTAGAAACGACAGGTTAATTTAATAAAGCTCTGATTTTAAATGTATAATTGAAATAAAATGAATTCCTCTGAGGTTAATGTGGAAAAAAGGGCGGCTGGTAGAAGTTTACTGCATAACTGGCTAGAAGAGAGGGCAACTGAATTGCTGGACAGTAGTGACTCCAGATCCCACATTAACAGACATGGACACAGAGGCATCCTCACTCTGGACATGACCTCCAAAACACAGGATGAAACTACAGTAAAAGCTACCTTCACTGCACCTAAAGGCCCAGGGATTCGACAGAAAGGATTACGGGCTGAGCTGTTGGAGAAGAGCCTCATCAAAATGATAAGTGAGCAGATACATGCCGAGCTCAATCCAGAGCCTCCAGCCCCAGAGCTGAACTCCGTAACCAGAGCCGACTTTACAGCCGGGGGATTCAAACCTGTCCGCCCAGCTCCATCCAAGGAACGTGATTACAGAAGTGACCAAGCCATCACATACTGGAGTGAAAACCACCAGAAGATCCAGGGAGTGACAGCAGTCGGAACCACTCAAAGTCCGTTTAAGAAGAACGCCAGCTTCAGCACACCAATCAGTGAACGCTTGGATGACCCCATGGACTTCACCCTATGAGAATTAATAGAAGGGAAACAAGTGCTGTGTTGTTTCCCATCTTTCCTCCCTACCACCTCCAGTTTGGTCTCGACAGCTGAAGGCCTTAACTAAAGACTTTTACATGTTTTGTATGTCAAGTTATTGTTATGTATCTCATTGTTAATAATACCAAAATTAAAGATGTTATTATTGCCA
>XM_007245225.3_ubiquitin-fold_modifier_conjugating_enzyme_1_(ufc1)
TCTCTGTGGCTGAATGTATGGAGGTGGGAAACAAGCGCTGAACTTTTGGTTCCGGCTGAGAATGAGAAAGACGCTTAAAGAACTGACTCGTTTTCTGTGATGCTTTTACTATGAAAAGTTTTAAATCGCGGTAAACGCTGTGTTCTATTAACCCGCTTAAGATTAGTCTCTTTATAACGCGGGCACACTTTAACCTCAGGAGCTCTCTGACGTCAGCCGGTACACACAGCGGAGCACCATGGCGGATGAAGCCACACGAAAAACCGTGTCTGAAATCCCGCTGTTAAAAACCAACTCTGGACCGAGAGACAAGGAGCTGTGGGTCCAGAGACTGCGGGAGGAATACCTGGCCCTCATTAAATATGTTGAGAATAATAAAGCGGCTGACAATGACTGGTTTCGTCTAGAGTCCAACAAAGAGGGCACGAGGTGGTTTGGGAAATGCTGGTATATCCATGAACTTCTCAAGTATGAATTTGACATGGAATTTGATATTCCTGTCACATATCCAGCCACAGCACCTGAAGTGGCAATTCCTGAACTTGATGGGAAGACAGCTAAAATGTACAGGGGTGGCAAGATCTGCCTGACTGACCATTTCAAACCACTTTGGGCAAGAAACGTGCCAAAATTTGGATTAGCACATCTTATGGCCCTTGGACTTGGACCTTGGCTTGCAGTAGAGATACCTGACCTCATTTCTAAAGGTATAATACAACACAAAGAGCAGCAGAGCAGCTGAAAAGGGATTCCAGAAAAGTTAACAAGAGAGCTACAGACCACCTACAGACAGCCTTAGAGGCATAATGTCATCTTTCTGTTGAGAAGGACTCTTAAACAAATGATCTGTTTGGCCTTACAGCCACATGTACTGTATGGCATTCCCGGCACACCTGTGTTTTGGCTAAACGTCCATTTAAGCCTAGAAAGAGAATCTATTGTTTATATTTATATTTAGCAAAGTAAGTAAGCAAGATTACAGGACCATACTAATTTATGGAATTAAATCATCTATTGCGTTGTAAAGCTTTTCCTTATTTCTATATGTCTTTATGTTTAACACACTGGCAACAGATTAAACGGAAGTCACCTATCATA
>XM_007258330.3_threonyl-tRNA_synthetase_(tars)
AGGCGGATGTCTCCGGCTGGTTGCATCAGCATTACGGGGACGCTGCTACATGCCGGCGCGGGTTAGCGGACAGCTCAGAGCGGCGCAGTCCTGCAGTTTATAGCGATTTCCTTCATTTTTCCTGTATTTCTGTGCTGCTGCGATGGGGGACGAGGCTGTGACCGAGCAGATAAAGGAGCTGCACCTGAGCGAAGGGAAGCAGGGTGGAACTCCGGACAAGGCCGGCAAGGATGGAGCGAAGAAGAAGAACAAAGGAGCTGCAGGCGATGCTGCAGGCAAAACTGAGCTCAGTCCACCGCCTCAGTATATAGAAGAGCGTCTGGATCTGTACAACAAGCTGAAAGCTGAGCATGATGCTTTGATGTCCGAGAGGGCAGAGAAGGACAGCAAGCCCATCAAGATCACCCTGCCTGATGGGAAAGTGGTGGACGGGGAGTCCTGGAAGACCACGCCTTACCAGGTCGCCTGTGGAATCAGCCAAGGCCTCGCTGATAACACTGTGATCGCCAAAGTAAACAATGCTGTGTGGGACCTGGACAGACCTTTAGAGGAGGACTGCAGTCTGCAGCTGCTGAAGTTTGATGATGAGGAGGCGCAAGCAGTCTACTGGCACTCCAGTGCCCACATCATGGGGGAGGCCATGGAGAGAGTGTATGGAGGCTGCCTCTGTTACGGACCCCCTATTGAGAATGGCTTTTACTATGACATGTTTCTGGAGAATGAAGGTGTATCGAGTAATGACTTCCCCTGTCTGGAGAACCTGTGTAAGAAGATCATCAAGGAGAAGCAGCCCTTTGAGAGGCTGGAGATAAAGAAGGAGACTCTGCTGGAAATGTTCAAGTACAACAAGTTTAAGTGCAGGATCCTGAATGAGAAAGTTACCACCCCAACCACAACAGTGTACAGGTGTGGCCCCTTGATTGACCTGTGCAGAGGGCCCCATGTAAGACACACTGGAAAGATCAAGGCCCTGAAGATCCATAAGAACTCCTCCACATACTGGGAGGGAAAGGCAGATATGGAGAGCCTGCAGCGACTGTATGGTATCTCCTTCCCTGACCCGAAGATGCTGAAGGAGTGGGAGAAGTTCCAAGAGGAGGCGAAGAACAGGGACCACCGCAAACTGGGACGGGAGCAGGACTTGTTTTTCTTCCATGACCTCAGCCCTGGTAGCTGCTTCTTCCTCCCAAAGGGAGCGTACCTCTACAACACGCTGGTGGAGTTTATACGGAGCGAGTACAGAAAGAGAGGCTTCCAGGAAGTGGTCACTCCGAACATTTACAACAGCAAACTCTGGCAGACGTCCGGCCACTGGCAACACTACAGCGAGAACATGTTCTCCTTTGAGGTGGAGAAGGAGATCTTCGCCCTCAAACCCATGAACTGCCCGGGTCACTGTCTGATGTTCGACCATCGGCCGCGCTCTTGGAGGGAGCTGCCTCTGCGACTAGCTGATTTTGGTGTCCTGCACCGCAATGAGCTTTCTGGAGCCCTGACCGGTCTGACCCGCGTCCGCCGCTTTCAGCAGGACGACGCCCACATCTTCTGCACCATGGACCAGATTGAGTCAGAGATAAAGGGCTGCCTGGACTTCCTGCGTACTGTGTATGATGTTTTTGGCTTCACCTTCAAACTGAACCTCTCCACAAGACCAGAGAAGTTCCTGGGGGAGCCTGAAGTGTGGGACCAGGCTGAGAAGCAACTGGAGAACAGTCTGAATGAGTTTGGGGAAAAGTGGGTGTTGAACCCTGGGGATGGTGCTTTCTATGGACCAAAGATTGACATTCAGATCAAGGATGCTATTGGGAGATACCATCAGTGTGCCACTATTCAGCTGGACTTCCAGCTGCCCATCAGATTCAATCTGTCCTACGTCAGTCATGATGGAGATGATAAGAAGCGGCCAGTGATCATACACAGAGCCATCTTGGGATCTGTCGAGAGAATGATCGCCATTCTGACGGAAAACTATGGTGGAAAATGGCCTTTGTGGCTTTCCCCACGTCAGGTGATGGTTGTGCCTGTTGGACCCACTTGTGAGGAATATGCACAGAGGGTACAAAATGAGTTCCACAATGCTGGCTTGATGACAGACGTGGACTTGGACCCAGGCTGCACTCTGAATAAGAAGATCAGAAATGCGCAATTAGCTCAGTACAACTTTATCTTGGTGGTGGGAGAGAAAGAGAAGAGCAGTGATACGGTGAACGTCCGCACTCGAGACAACAAGGTCCACGGGGAGAGGAGTCTGACGGACTGCATGGAGCGCCTGAGACAGCTGAAAGCTGCACGAACCCGCAATGCCGAGGAGGAGTTCTGAGCCTCGCCCGGCTTTCTGACCGAGAGAAGTTCCGGATCTCAGGGATTGGTCATTCCATGCTGAGGCTGTGGGCAAAACCGCACTTCTTCTGGACACATCTTGCTCTAATGAGGCCTTGTCTCACAGGCTGGGGCTAAACAGCAGCTGTGACAGTTATCTAGCTGCTCTCATGAACTCATGAACAAATACTTATAGGATTACTGTTATTCATTCATTAGCAATGAAAGAGGAAAAAAAAAAAAAACACTGTTCATGCAATTTGATCTGTATTGAGACCTGCAAGCCCAGTTGGTAAAGCCGTCCCTGAGAAAACCACTGGTAACCTAAATGCTTTATTTCCCTTATGGTAATATGAAATATTAGCACCCAAATTGTACCAGGTACTAGGTACTTACTCTTTATCTGCTTTTTCATTTTTGTTTTATGGAGCCAAATGGAAAAATTTAGTCAGTAGAATCTTTTTCACGTAAAATCCTCCAAATAGGTGGTGAAATGCCTTTTTTTGGTGGGGAAAATCCTGGGAATGTATGTTATTTGGTCAAATTGCTGTAGTCATGCTGTAGTTTGTAATCATTTGGAAAGGGACTTTTCACCTCTTGTCTCTTTTTCTACCAGAGTACGATATTGTAAGATACCAGTCCTCCATGTCTTATGCAAATAAAATAAATCTTATTCTTCCAATGTT
>XM_007250949.3_TBC/LysM-associated_domain_containing_1_(tldc1)
CCGTACCCCGGATGAGCCTCTGTTTACAGTGTGAGGCTGTAGTTTCTGTATGAAGGGTCAGTATGGTGGCGTTTTACTGTAATAACCGGAATTAACTGATATAGTTGGTGAAGTGTTGCAGTTCTCACTCATCCTCACAGCACTTCGCAGAGCGATGGGAAACGCAGAGAGCGCTGTAGTGAATAAGCGGCTGCTCCGCTTCCGCCCGGATGAGAGACCTATTATTGAGGGGGTGTTTGACAGACTCCAGAGTTCCAGCTCAGGAAAAGCTCCAGCAGGGAAGCTCCTACTCATCCACAATCTCCAGGTAACTATGAGTAAAATGGCCCCAGACTCGATGATTCAGAGGGTTTTTGATGGAATGCTTAGCGTGGACCCTGGGGTGCCACTTCCACCTGGTGGTGGGGTGAGACGAGAGCAGCTGTTGATTTTCCTGGCAGATACACTCCGAGGCACAGCAGAGGAGAGAGCACCGCTGGTCGTAGCGATGTCACACGGAACCAAGACAACTGCTACCACTGATCAGATTACAGGGTTCTTGGAGGACTTGATTTCGGCTGTAGTTCAGACTCTCACGCACAGGGGGCGACTCCGAGGCTGGAGACCAGACCGCATGGGTAATGGATCTCAGGGGGTGAAGCTTTTGGCTGAGCACCTGAGCTCTGACATAAAACCCTCAGATCAGAATACGTGTGATGTCGCTTGTGTAGAGGACTGGCTTTTCCGAGTCTCAGGAGTCGCTGTATTTCTGGAGCTCCTGATTGGTGAGGGTCTTGAGGTTGGGTTGACTTCGTGTACGCCGCCTCTTCTGCTGCCGCAGTGTCGAGATGCTCCCTGGAGTGCGCTCCGGTGTTTGCTAGATCTACCTCTTCTCATGTTCTTGAGCCCTCAGATGCCTGAAGGACACAAAGCTCCCTGGAGGTTGCTGTTCTCAACAAACGTACATGGGGAAAGCTTTACCCGCCTGGTTGGAAACTGCAAAAGTCAAGGCCCCACTGTTATTCTGGTGAAAGACACCAAGGGCCACATATTCGGAGGCTTTGCTTCTCACAGCTGGGAGATTAAACCCCAGTTTCAGGGTGATTCCAGGTGCTTCCTGTTCTCTGTGTTCCCATCCATGCGAGTTTTCACATGCACAGGGTATAACCAGCACTACATGTACATGAACCTGGGCCAGCACACCATGCCCAATGGCCTGGGTATGGGTGGACAGCACGGGTACTTCGGACTGTGGCTGGACTATGACTTTGGGAAAGGTCACAGTCGGGCTCGACCACGCTGTACCACATACGGTAGCCCTCAGCTCTCAGGGGATGAGGACTTTACAATGGATACAGTCGAAGTTTGGGGGGTCGGCATACCCCCTTCAGAACAGGAACAGGACGAGGATGAGGGTAAGAAGAGCATTCTGGATGCGGATCCTGAGTTGCAGGCCATCATGGAGATGACTGGGAAAAAAATCTACAGCCAAGGCCTCAGAGAGCCAGAGGAAGACACAGGAAATGAAGTAGAGGTTGAAAAAATGAGAGGATTAAGGGATACATTTAACACATAAAAAAGACAACAAACTTTTTTATTGCAGAGCTGCTTTTAGATGGATGTTTTCTCATTTATTTTGCATAATTTAATCAAATGATTGGATCTCATGACGGTTACAGCAGCTAAGTTTCGCTATATATATATCCAAATATATGCAGATTGAAAAAAGTTATTTTGAATTAATAAAAAGAGGAGCTGGTTTCCTGCTATGTGAAGAATTCTAGAATCTGCTAAAGACATGTTATATGCTGACCTGTTCCTGATCAATAACGAGTATGTAAGACATTCAAATATACACTAATACAAATCAGTGCAAATCAGTGTTACAGTTTGTGAGTGATGAAGTGGTTTATTGGTTGATAAAAAAATAAAACTGTTAATTTATTTTTACTGCTTTACTTTTTGCGTTGGCTGCTTTTTGAAACTGATTAAAATTATGAACAGAAA
>XM_022679479.1_leucine_rich_repeats_and_calponin_homology_domain_containing_3_(lrch3)
GGACAGGCGGGGAGATCAGTGGGAGTTTGCTGTGTAATGGCGGCCTCGGTGTTGCTCTCTGCGGAAAGCACCGTGCCCGCTTTCGCTGTCGGTAATCCCGGTGCGGCCGGGGCCGCCGCTAACGGACTATCCGTGCCGGGACCCGCGTCCTGGAACCGGTCTCTGGACCGAGCTTTGGAGGAGGCCGCGGCCACCGGCAGCCTGAATCTCAGCGGCAGGAAGCTGAAGGAGTTTCCGCGGAGCGCCGCCAACCACGATCTGACCGACACCACCCGGGCCGACCTGTCCCGGAACAGGCTGTCGGAGCTGCCAGTGGAGGTCTGCATGTTTGTGTCGCTGGAGAATCTGAACTTGTACCAGAACTGCCTACGCTCGCTACCTGAAAGCTTGATCAATCTACAGGCCCTTACGTACCTGAATATCAGTCGGAACCAGCTGTCCACCCTGCCCGCTCATGTGTGCAGTCTGCCTCTGAAAGTGCTGATTGCCTGCAACAACAAATTAGTGTCCTTGCCCGAAGAGCTCGGACAACTCCGTCAGCTCACTGAACTGGACGTGAGCTGTAATGAGATCCAGACTCTGCCTTCCCAGGTCGGCCAGCTCGAAACTCTGCGGGATCTGAACATCCGCCGAAACCACCTTGTTCGCCTGCCTCCTGAATTGGCTGAGCTGCCACTGGTGCGCTTAGATTTCTCCTGTAACAAGGTGACGTCAATCCCAGTATGCTACCGCAACCTACGGCACCTCCAGAGCATCGTGCTGGACAACAATCCCCTCCAGAGCCCTCCTGCACAGATCTGTATCAAGGGGAAGATCCACATATTCAAGTATCTGAACATGGAGGCCTGCAAAATAGCTCCAGACCTCCCTGACTATGACAGACGACCGCTTGGCTTCGGATCTTGTGTGGACGAGCTGTATCCAGGCCGGCCGTACGGAGCTCTGGACTCTGGGTTTAACAGTGTGGACAGTGGAGACAAGAGATGGTCTGGCAATGAGCCCTCTGATGAGCTGTCGGACCTGCCGCTGAGAGTGGCAGAAATAACCAAAGAACAAAGACAAAGGAGAGAGAGGGAACGGGACGAGCACAGGCCAGGCTCGCTCCTGGCCAATGGAACATTGGAGACAGAGCTTGAGCAGATAGACTTTATTGACAGCTGCACAGGAGAGGAAGATGAGGAGGATGGAAGAAGTCGAGGAGGGGAGCCAGTCAGCCTTAGCTCCCAGTTTATGGCATATATTGAAAGACGAATAACCAGAGAGGGTTCGCCAGTTAAGGCCAGCTACTCCAGAGACGGTAGAACTGATGATTCCAGACGCCAGGGGTCCTTACACAATCGTGCAACAGACACAGCCGGCACTCTGTCCTCCCCAACTCATAATCAGCGGCAGATATCGGGCTCTGGCTTGGGGTTGGAGCGCATGCGGAGAGAAGCCCAACTCGCAGCTCAGCGGTACGAGGAGGAAAGACAGAAAGCAAGAACAGCACAGAGAGACGCTGTTAGGAGTTATGTGAAGCATAAATCAACTCAGAGTCCCACTAAACTCAGCCCTACAGACAGTGAGACCCTGTACCCCTCCAGACGCTCCACCCATACAGATGACTCCGCCCTCTTTATGAGTGAGTTCGAGCCCTTAATGGTGTTTGAAATAGACATAGACACCAACACTATAAAGAAGAGGCCAGGCCCTCCTAAGCAGTCAGTCACTGGTAACCCAGTGGATGGGTGTGTGTCTCCCACCGCAGACACTGGCACCTCTTGCAACTCACTGCAGCAAGGAGAAGAACGTGCCTCGCTCTCCCCAACAGCCCTCCAGTCACCTACTTACCCCAGCCCTGCTGCCCCATCTGCCTGCCGCGGAGCCAACCAGCGTCCTGAGAGCTTTCTCTTCCGCCTCAGCCAAAGAGAGGACAAAAAGAGAGGAGAATCAAGGCCTGAAGAAGCGACTCCTACACCATCTCCAGTTTCGGGTCCCACAGGAGAAGAAGCTGAACTGGTGGAGCATCTGAGAAAGAACATTGAGTCTCGGTTGAAAGTGTCCTTGCCCAGTGACCTCGGGGCTGCCTTGACGGACGGGGTTGTGCTGTGTCACCTGGCTAATCACGTCCGGCCTCGATCAGTACCCAGCATCCACGTGCCCTCACCTGCAGTGCCCAAACTGACGATGGCCAAGTGTCGTAGGAATGTGGAGAATTTTCTGGAGGCATGTCGCAGAATTGGGGTCCCTCAGGGATGCCTGTGCTCAGTGGCTGATGTATTGGAGGGGGAGGCGCTAAACTTATACAGGCTTCTCGAGGCCTTGCTCTCTCTGGCGCCTCCACTGCGGCCCTCGCCTCCTTCCCAGCTGGCTGGTTTTGCCCTCTTCTACCTGTCAGTTATGTCCCTGCTCTGCGTCCTATACTGCCACCTGGTGCCCCGCATTTAAACTGCACTAAAACTGGGTGATAGTGTGTGAATTGCTGTTGTTTTTCTTAGGGATACACTAAAAATTTGGCAACCAAAAATGAAGAACAAAAAAAATACACTTTCTGTTTAGCTGAATAACTCCTGGATCACTCTACTAGACTTTTTGAGTGGTCAGATCATTGTGCTTTACACACTTCAGGACTGGTCACGAGTCTGTCAGTTGCTGTGGCTTTCACACTACCAATTACACTTTACCAGTTACACAATTTTTATTTATATTGGGAAATCAAAGGCTCGTCTGGCTGCTCTCCAAAAACACA
>XM_007234505.3_sacsin_molecular_chaperone_(sacs)
ATGGGACTCGTGCTCTGAGCGCGAGCTGAGGGAATCCCAGGTGTCCCGCATGCTCACAGCATTCACACTGTGCTCCTGCTTACACCACTAGCTCAGCAACCCACCAACCCAGAACAGCCAACTTGTGCTAGCCAGGCTTATTGTATGGACGCGTGTTTCTGCATGGAATCATAAAGCGAGCTCTGCTGCTGTGTGTGCTGCTCATCTCTCTCCTCTCTGAGAGGCTGGGGACGGGAGCAGCGCGGCAGAGCGGCTGACTTTGAGTAAAATCTGAGAAACGCAGGGCAGAGAAACTCAATCCCGGGGCGGTTGGCTGCAGCCCGTTAGACTGCATTGAGCTCCCTCAGTATAGGAGGAGGAGGAGGCGGGTCCAGGAGGAAAACACGGCTAAATAAAGCCTATTACAGCAGCATCATGGGCTGATCCTAAAGCTGCTGCCGGAATGAAGCGAAAAGAAGCGAGAATGAAGACCAAAGTGGAGATTTCGAGAAGATACCGGTGAAGAGAGCTGAACCGCAGTGTGAAACAGACAGACTGCAGCTGTGTGAATGTGTACGGAGAAGATACATAAGGAGAAACTGGCTGGAAAGAGATGGCAGCCAATCACGAGCCGTGGTTGCTGTTGGTCACAGTCAGTCATGACTACCTTGGCTGTAGGGTCTTTCAAGTCCCTTGGTCTTCAACGGTCCAGCACATCAAGCTGCTCGTCTACGAAGAAACACACTTCCCTGTGTGTGAGCAGCGGCTGCTTCACAATGGAAAAGTGATTAATGACAGAGTTGAAGTTGGATCTTTGGTACCGCACGGGAGTCGTGAAATATTCATGACGCTGCACGGCCGAGGCCTGAGAGGGGGAGGGAGGTTTGGACAGACTACTCCACCTTTAGTGGAGTTCCTGAAGGACATTTTACGTAGATATCCAGAGGGTGGACAAATACTGAAAGAGCTGATTCAGAATGCAGAGGATGCAGGTGCGACAGAAGTTCGGTTTGTGTATGATGAGACTGAATATGGGGTGGAGTCACTGTGGTCTCAAGATATGGTCCAGTATCAAGGAACTGCCTTGTATGTGTACAACGATGCAGTTTTCACAAAGGAGGACTGGAATGGGATTCAGGAGATTGCAAGGAGTAGGAAAAGAGAGGACCCTTTAAAAGTTGGGCGATTTGGTATTGGATTCAACTCTGTTTACCACATAACAGATGTTCCAAGCATATTCAGTGGGGATCAAATTGGTATGCTGGACCCTCATCAGATGCTTTTTGGAGTTCACGAGTCTGGTCAGTGCTGGAACTTGAAGTCTGACTCAAAGGAAATAATGGAGCTTCATGACCAGTTTGCTCCATTTTTTGGCCTGTGTGGCAGCTCGGAAGACACCGTTAAAGAGGGCAACTTTCCAGGAACGCTTTTTCGCTTTCCCCTCCGCATGAAACCTTCTCAGCTGAGCAGCAACATCTACAATAAAGAGAAAGTTCTGGAGCTGTTTGAGTCCTTTAAGGCGGATGCAGACACGGTGCTGCTGTTCTTGAAGAGTGTGCAGAAGGTCTCTCTGCATGTGCGCGAGTCAGACGGTACTGAAAGGATGCTATTCCAGGTCACAGCAGGCGAGAATGCAGAGAACAAGCTGGAGAGGCCCAACTCGCTGAAAACGCTGGGCTTGGCCATTGACAGCTACAGCAATGGAGTTCCAAGTGATTCGGTCACCTGTGCCACGTACCAGCTGACCATTGAGGTACAGGATGAAACTGCCAAGGAGACCCAGACGACCACGTGGCTGGTTTGCAATGGCATTGGTGGCCGAGGCATGTGTGGTGAACTGGACTCCTTAGCTGATGATCTGAAGTTCATCCCAACGATTGGCATAGCTTTGCCATTGACTCTTCTCGACGAGGATAATGGTGCGGCATCTAGCTTTTCGGGTCGGGCCTTCTGTTTCCTTCCGCTGCCCTTGGGAGAGGAAAGTATGACAGGGCTACCAGTGCATGTAAGCGGCTTCTTTGGCTTGACCGACAACCGCAGGAGCATCAAATGGCGGGAAGTGGACCAGTGGAGGGACCCAGCAGCTCTTTGGAATGAACTCCTAATCGTAACAGTCATCCCAAGGGCTTACTACACACTCATCATGGAGACAATTAGACGCGTTCAGAACAAGAAGGACCAAGATTTCCCTCTCTCACCGGGAGGCATTTATGGAGCCTGGCCTGATCCCAACAAGATACGTCCACACTGGAGACCAATTCTTGAGCCCCTGTTCCATGACTTGCTCCAGCAGCCAGTCATCTACTCACTCAGTAGCACTTGGGTCCAAGTAGACGACACTGTGTTTTCAGAGCTTGACTCCACAAAGGCCAGTACAGAGACTGTGATCACATACCTCCAGAGCTCAGGGATGACAGTGGCCAAAGTACTAGACACCATTGCAGCAGTTCTGAATACATTTGTCTCCAAACCGGACAGCATAAAGAAAGTGACACCTTCTTTTGTACGACAGACTCTGAGGAAAACTAGGCACAAAGGGCCCCCCCAGGAGAAACTGCTCCTGCTCGAGTTTATCCTCAGCGATGCATGCTACAGTGACCTCATTGGACTAGAGCTGCTGCCTTTGCAAAATGAGACTTTTGTTGCTTTTTCCTCCTCAGTGAGTGACAAGGATGCTGTGTATATTGCCTCTGAAGAGTATCCAAGGTCCCTCTATCCAGGTTTGGAAGGAAGATTCATACTGGAAAGCATTGCCCCCCATGTCATGAACAGCCTGAAAGAAGCAGCAAAAAGCAGAGTTCAGCAGTATCTTTGGGGTTGTTCAGGAAGGCCCTGCACTCAGGTTCAAGTCTTAACCCCCGAGCGATCAGCACGCCTCATTAAAGAAATCCTCACAACAGCTTGGCCTTCTAGAGAGTTTGCTGTTCAGTGGAACCCTGGCGATCAAGAGATGAAGCATCCGTCAGCATCCTGGATCAGAATGGTTTGGAAACATCTCTACATCAATTTTCCCGATGACCTAAGTACCTTTGAAGACATGCCTTTGATTCCCAATGTGCCACTGAATGACTGTGTTGAATCGTTGAACCTTTTGCGCCTCAAGACTCCATCCCCCATCGTTATTGTGAGTGAAGAGGAGGGCTCGCTGTCTGAGGTCCTGCTTGAAGTCATAAAAAAGGTTGGAGGAGTTGTCTTAAAAACACTGGATCCATGTTTGCAGCATCCACTCCTGAAAAATTACATCCATCAGCTGTCTCCAAGCACACTACTGCAAATCATGGACCGGATCTCGCCCCAGAGACTAGTTAGTCAAGTATCATCACTCTCCGTCAAACAGAAGACTGCCCTCAGAAGCTTCTTAGCTGGTCTTAGTGATGTCACCGAGAAGGAGAAACGTGTAATCCAAGATCTTCCCATATTTGTGAAGGTGGGGCAGCATTCAGAGAAAGGCACTCCATCCTATACCTTTTTGAAGGGAGCGAGAGCGTTGCACCATACTGCAAAGCATCCTCCAGATGTCAAGTTGTCCATCAACATTGTCGACAGCAGTGATGAGGCCACAATTCGTCTGATTGGACTGTTAAACGTGGAGCAGGTCAAAAGCACTGAATGTCTGAAGGTGATTGTTCAGGACATTGAGTCCAAAGGGTTCTACACGAAAGAAGAAGTGAAAAGGATCATGCTCTGGGCACTTACTCATTTTTCATTTTTGAAGAATGAAAATAAAGCAGTGGTCACTTGGCTTTCCTCCCTAAAGTTCATATATTCCTCCTCAGGAAAACCCTTTGCACCAACAGACTTTTTCGATCCTGAACTGGAGATACTGCAGAATCTCTTCTACATGGAAGAAAAGTCCAGATTTCCACCAGACACCTACATATCATCTCCTGATGTTCTTCATTCACTTAGGCAGTTAGGGCTCAAGAATGAAGTCCAACTTACTGAAAAAGATGTACTTCAGGTTGCCCAGAAAATCGAAGAATTACAGGGAAGTCCTAAGCCAGAATGGGAGTCACTTCTGAAGAAGGCAAAAACCCTTCTTACAATTCTGAACAAACAAACAAAATTGGTTAAGTCTGCAGAAGCTCAGGCATTGCTACAGAACTTGAAATGGGTACCAGTCTGCAAGGACAGACCTTTGAATTACCCCAAGTCTCTTGCCTGGAAGGGAGACTCTTGTAATATTTCATCCCTGTCTGAAATGTGCGATATATCCCATGCAGTGCTGGTTGGTTCTTCTGTAGCACTTGTGGAACGAACATCTGCTGGAATGAAAAAAGCCCTGAAGTTATCCATGGATCCTCAAGTCGACCAAGTGCTTCAGCATTTAAAAGCAGTAAATGACTGGCACAGATCTCAAGCATTCACCACAGAGGATTGGTATCAATTCCAGCAGATCCTTTTTGAAATCTACGAGTTCATGCAAGTTCATTTAGCAAATGCAAGAGAAGCAGTGAAGTCTCTGTCCTTTGACTGGGTATGGACTGGAAAAACATTTGCATCTCCCTCCCAAACTGTCTTGAAGCCTATACCAGACCTGGATCTACAGCCATACCTGTACTCCTTACCAAAGACTATCGCAAAATTCCACAAATTGTTCAAATTCTGTGGTTCAATTGAGGAAGTTGTTCCCAGCCATGTGTTCGAAGTGGTTAAAACAGTTAAAGAAAGAAGTGAAGATGAAATGTCCAAAGAAGAGAGCAAGCATAGTCTCCTGCTGTTGATAAACATCTTACGATGGATTTACAGCAGTCAGATAACAGTGGATGTTGACATGCATGTGCCAATTTTTTGCTACAAAGATCCAAGCAAATTAGTCATGAAGCCAATTCATGAGTGCACTTATTGTGACATCAAAGTTGATGACTTGATTGACCTGCTTGACGATACCTCAGAGCCCATCATACTCGTACATGATGACATTCCCATGAAAACTGCAGAATGGTTAAGAGTACCTTGTTTGAGCACAAGGCTCATTAACCCAGAGAACCTCGGCTTTGAACAGTCTGGGCAGAGAGAACCTCTAACTGTGAGAATCAAGAATATTCTTGAGGAATATCCATCTGTTGCAGATATCTTCAAAGAGCTTCTGCAGAATGCTGATGATGCAAATGCTACTGAATGCAGTTTTCTGATTGACATGAGAAAGAATTTGGATCTACGAGAAAACCTTCTGGACCCTGGGATGATTGTTTGCCATGGCCCTTCTTTGTGGTCCTTCAACAATTCAGTTTTCTCTGACACAGACTTCCTTAACATAACCCGACTCGGTGGATCGATGAAAAGATGTGAAGCAGACAAAGTCGGCAAATTTGGGTTAGGTTTCAACTCTGTTTATCATGTGACCGACATACCCATTATCATGAGCAGAGAGTTTATGATCATGTTCGATCCCAACATCAATCACATCAGCAAGCACATCAGGGACAAATCCAATCCAGGCATTAAAATCAACTGGAGTAAACAGCAGAAACGACTGAGGAAGTTTCCTAACCAGTTTAGACCCTTTATTAATGTCTTCAACTGTCAGCTTCCTCTGTCACAAGAGTCCCCATACAAATACGATGGAACTCTCTTCAGGCTTCCATTCAGAACAGAGCAAGAAGCAGCAGTTAGTGAAATTAGCGGTATCTACTACAACACCACAGATATCTATTCACTAGTTGATGAATTCAGCATCTGTGGCCACCGGCTAATTCTTTTCACACAGCATGTTGGAACAATGGTCCTGAAGTATTTGAAATCTGAGGAATCAAATCCTGCTGCTGCACAAGATGTAGTCACAATTAACAAAAGTGTGTGGTCTTCCAAAGCAACATATGGTCCCCTCAGCATTCTGAAATCTGCAGCCAAAGTCATGAAGAAAGTGGCAGCCACCAACAGAGTACCAGCTGATGTTCCTAAGTCTGGTTGCATTATCCGCATTGTCGTAGAAGAGTACCACAATGTATTCAGGCGAATTCTTGATCTGCAGTCCCCCCTTTTCAGAGGTTCTGAAGAGGATCCATCTTCATACTTTGAGATGGCAGCTAAAGGCTCACAAACCCAAAAGAGACTTAATGATGATATGCCTCAGAAGGGTGTTGAAAACACAAACTGGCTGATCTGTTCATGTATGGATGTGACTGAAGCTTTGAAGTTCTCCCTGAATGACAGTGGAAAGCGACTAGGACTGGTGCCTTGTGGCGGTGTAGCAGTTCTGCTCTCGGAAGAAGAAAATCGAAAATGGACAGTGAAAACAAGCACCAGTCCAATTGGAGAAGTCTTCTGCTACTTACCTCTCAGAATCAAAACTGGACTGCCTGTTCACATCAATGGATGCTTTGCAGTTACATCAAATCGTAAAGAAATCTGGAAAACAGATACCAAAGGAGAATGGAACTCCATTTTCATGAGACACGTCATTGTCCAGGCATACTTGGCTGCACTTAGCACTCTACGAACAATGTCAGAAAATGGGGAACTCCTCGACTACAACTACTACGCAGCCTGGCCTGACCCTGGTCTTGTACATGACGACTTCAATTTGATTTGCCAAGGCGTATATCAAGAAATTGCCAAAGGAGGAGACAATGACAATGCCAGAGTCTTTTCAGATGGCAAAACTTGGGTGTCAATCAAGTATGTCAGGTTTTTGGATGACTCCTTGCTCTGCAGACCGGATGTAGGACCTGCTGCTTTCAAAATCTTCATGAAATACCTCAAGAAATGTGGCTCCCAAGATCTCTGTGCTGTTGAGCTGCCTGATTGGGTCAAAGAAGGCTTTGATGATGCTGGCTGTAAAGGGAAACTGATGGAGAACACACTTACAGAAAGACAGTTCTTCTCAGATGTGTTTTTCCCAAACATACAAGACATAGACAAGGACCTCCGTGACCCCCTGATGTACTATGTCCTCAATGAAAAATTGGAGGACTTTGCATCTATACTAAGACAGACTCCATGTATTCCATGCTCAGGTACTTCTGACAGACTTGTTCTGCCATCTCGACTCATACATCCAGAGGGTAGAGTTGCCAGACTGTACAACAGTGAAGATGGTCGCTTCCCTGAAGGAAGTTTAAAAGACTATTTGAACCCAGTGTGCTTAGTGAAGTTGGTACAGTTGGGTATGGTAAAAGATGACCTCTCGTGGGAAGACTTGACTGAAAGGGCAGAGTCTGTAATGGCACTCAATGAAACAGACCATGTAGCTGCATGCCACAGGAGCAGTATACTGCTTAGCCTTATTGATGAAAAGCTGAAAATGACAGACCCAAGAGGAAATGGTTATGTTGAAAAATTGCAAGAGATCAAGTTCCTACCATTCTTGACCAAGCCTGCAGGCTTTTCACTCCCTTGGCATGGGAATAATTTTCCTCAGTCCACAATTTTCTCTGCAACAGAACTTTTCACAACAGAACATCAGGACACTGTGTGTTTAATGAAGCCAATCCTAAATGAGAGCTCTCCATCTTTTAAAGGTTGTGGCCCTATCTCTCTAGCTGTGAAAGACTTCCTTGGGCTAATTAAAAAGCCAGCTGTTGGGTTAGTCATAAGCCAACTAAAAGAACTCTCCAAATCATTTGATGGTGTCACACTGTACCAAGAAAACATAACAAATGCGTGCTACAAATACTTACATGAAGAGATGATGCACTCCAATACTGCAAAAGATGAAATTACGGAGGAGCTGAAAACCTTCTGCTCAATTTTAGTGGAAAACTCTTACGTGAATCCATCCAAAGTGGCATTTTACTTAAATTTTGATGCAGCTCCGTATCTTTACCAGCTTCCTAACAAGTATAGGAACAGCTGTCGTGAGCTCTTTGAAACCGTGGGGGTTCAACCAAGCTTCACAGTTGAAAATTTTGCATCTGTCCTAGAAATGCTTAAGAGTGAATGTGGGAGAAGATGTCTTACTGAGGATAACTTCCAGCTTAGTCGCAGAATCATCAGTGAAGGAATATGGAGTTTGATTCGAGACAAAACTCAGGAGTTCTGCCAAAGCAACTATGGACAGATACTTTTGCCTGACAGCAATCTCACTTTGCAGCCATCTAAGTCACTCTGCTATAATGACTGCCCATGGATTAAGGTCAGAGATTCAACTGTAAAATATTGTCATGCAGATATCCCAAGAGAAGTCGCGGTGAAATTGGGCGCTGTTCCTAAACGCCACAAAGCTTTGGAAAGGTATGCTTCCAATGTCTGTTTCACCACTCTTGGAAGTGAATTTGGGCAAAAGGAGAAACTAACCAGCAGAATCAAGAGTATCCTCAATGCTTATCCATCAGAGAAGGAAATGCTGAAAGAACTCCTTCAGAATGCAGACGATGCCAAAGCAACAGAGATATACTTTGTCTTTGATTCTAGAATCCATCCAACTGACAGGATATTTGATGACAAGTGGGTGCCAATGCAGGGTCCATCACTCTGTGTGTACAACAATCAGCCGTTTACAGAAGATGATATTAGAGGGATTCAGAATCTTGGCAGAGGAACTAAAGAGGCAAATCCTGGCAAAACTGGTCAGTATGGTATAGGATTCAACTCAGTGTATCACATAACAGACTGTCCATCTTTCATCTCAAATAATGACATTCTATGTATCTTTGATCCACATGCACGTTACGCACCTGGAGCAACATCTGTCAGCCCAGGAAGAATGTTCAGAGACTTGGATTCTGATTTCAGGTCCCAATTTTCGGATGTCCTGAACTTGTATCTAGGGAATTGCTTCAAGCTGGAACGCTGCACAATGTTTCGCTTTCCCTTACGCACTGTAGAAATGGCAAAGATTTCTGAGATCAGTTCGGTACCTGCTTCAGACAGGATGGTCCAAAATCTCCTAGATAAACTACGAGCTGATGGTGCAGAGCTGCTTATGTTTTTGAACCACATGGAGAAAATTTCAATATGTGAAATAGAACATGGCACAGGCGAACTAAAAACACTGTACTCCGTGACTGCAAAAATCACGGATGGTGATCGTCTGAAACGCAAGCAGTTTCATGCTTCTGTAGTGGACAGTGTGACCAAGAAAAAACAGCTGATGCAAATCCCAGTACAGCAAATTACGTACACCATGGACATTGAAGATTCAGATGGGAATTTAACAAACTGGATGGTGTGCAACAGATCTGGCTTCTCTGACATGGAAAAGGTGTCCAAGAGTGTAATTTCAGCTCACAAAAATGAGGACATAACACTCTTCCCTCGAGGAGGTGTAGCAGCATGCACAAGCCACAACTACAAAAAAGCTCATAGAGCATTCTGCTTTCTTCCCCTTTCTCTGGAGACTGGCCTGCCTTTTCACGTGAATGGGCATTTTGCCTTAGATTCTGCCAGAAGGAACCTGTGGAGGGATGACAATGGAGTTGGAGTAAGAAGCGACTGGAACAATAACCTGATGATGGCATTAATAGCACCTGCTTACGTGGAACTGCTGGTTCAGTTGAAACGTAAATTCTTTCCAGGGCCAGACCCCACTATGACAATTCTTCAGGGTACACCAATCCATGTTGTCAAAGACATCCTGAGAAAATTCTTGTTTTTCTTCCCTGTGAACAGACTTGACATTCAGCCAGACTGGTACTGCTTGGTAAAGGCAATCTATCAGTGCATCAATTTGGATCTGAAAAGACTCCTCCCTGTTGTCAGAGCGCCACACATAGACAACACTGATATGCATTCAGCAGTGTACATCTCTTGGGTGAACACGTCCACTTCAACTAAGAGCCGAGCATTTTTTGACAACCTGTTGCAGGATGAGCTGCAGCACCTTAAAAACACAGAATACAACATTTCCACACGCAAATCTGTGGCAGAAAATGTCTACAGACTAAAGGCCATGCTTTTGGATGTTGGCTTTAACTTAATCCACAGTTGTGATGAAACGTCCAGCCTTTACTTCTGCCTAGAAGATGCAGGGATTCCAGTCAGCTATGTGACGCCAGAAGATGTCAGAAAATTCCTGCTGACATTTCAATCACCAGACGCATCATGCCAAGTTGGGAAGCTGCCCTGTCGACTGCAGCAGTCTAACTTCAAACTCTTCCACAGCCTGAAGCTCCTAGTGGACTACTGCTTTAAAGACATAGAAGAGGATGATATCAAAATAGAGGGTCTACCACTGCTCTTGACAATGGACAACATTTTGCAAGTTTTTGACCCTAAACGGCCAAAATTTCTGACCAATCATCATGATCTCATCTCCTCCAGGAAAGAGCTGTTCATGCACACCTTGTACATGAGATACAGCAACATCCTATTCAAAGCAGGTGTTGCAAAGGTTTTTGACATCAGTAGTTTTGGAGATTTATTGGGATCAGTTCTCCCTCGAGAGTACAGAACAAGAACCTCTGTGAAGTGGAGAGAAAACTATGCTAGTGAATCCTGGCTGAAAAGTGCATGGCACTTCATCAGTGAGAACATTGGCATCAAAGATGACCAGACAGAGATGAAGCCCAAATTTGAGACCGTTCTGGACATCCTTAAAGATTGGGCTCTGATACCAGGGATCAAGTTTATGGTGTCCAGCAACAAGTTAGTTGTACCAGAGTACGATGTTTTGCTACCCCTGAGTCTTATGTATGCTGCCATTTTCCCCAATGGGCAGAATGACAAAGTCTTCCACACCCTAACGAAAGCAGGGTGCTTTCAGATGGCTGTAAACAAAATTTGCGCCAAAGAGAATCCCATTGTGCCTCTGCTGGCCCAGCAGGCTGCAAATATAGAAAATCCTTCCAGCATTTTGAGAGCCCTTGAATACATGATCCAGACAACAGCTTTCAAGGCAGTTAACCTGACAGACAAAGACTTTGAAGCACTTCTGTTATACTTTAACTCTAATTTGGCCAGCCTAAGCCAAGATGATGTACAAAGTCTAAAATTGCTCCCATGTTACAGAACTGTCAATGGCCGGCATATAAGCATTGCAAACTATGGAGCTTGCTACATTTTGATCAAAAGCATTCCCTCCATTGACATGGAAAAATGGGCAAACACCACATCTTCAGCTTTTCTAGCTGACAATCCACAGCTCAAGGAATTGTACGCCTTCCTTGGGTGCACCCCTGTTGATGATCTGGACGTCTACCTAAAGCATCTTCTTCCAAAGTTTGACATTTTGTCACATGATGGAAAAATCCAGCATCTCATCTATCTAAAGGAGAGGTTACTGGCACTGGAAGAGTCCAGTGACATAAAGGATCAACTCTACGAAAAACTGGAAGGTCTGTCATTTATTTACGACGCAACAAGCAGACTAAAACCTGCCAAAGCCTTCTATGACCAAACTGAGAAAGTATTTGAAGTGATGCTTCCACCAAAATCCTTCATCCCTCCAGATTTCTTCAGGAAAATTGAGCAAATGTTAAAACCAAAAAACGGAACTGCATTCTTACCATCATGGATTACATTCCTACGCAAAATAGGTTTAAAATATGTTGTGTCTCAACAGCAAGTCCTACAGTTTGCAAAAGAGGTCAGCATCAAAGCTCAAACTGAGAACTGGTCCAATGGAAAAGTCCAGACAATTGTTGATGTGCTCCTAAATCACATTTTCAATGAGAGGGCAGATCTTTTTGAGGGAGGATTCCTCAAAGAACTTTCCATGATACCATTCCTGTGTCCAGAGCGAGCTCCACCAGAACTTGTCAGACTTCATCCTCAACATCAGGAAGTGAATGACACACTTCCTCTGATTCGTTTCAGTGGGTCCCAGGTTAACCCAAAATTTAAACAGACAGATATCATGCAGTTACTTTGGACATCCTGTCCAATTTTACCAGAGAAGGCCACTCCAGGAAGCATAAAAGACCAAGAGGGAAGCACAGTTACAGGACAGGAACAGCTTGACCAGGTTTTGGCTCTGTTGAATGTCAATATGGACCCCCCTCTGGAAAAGGTCATTAGCAATTGCAAAAACATCTGCAGCGTCACAAATGTGGATGATGACACAGTCAAAACAAGAAGCAAAGTCTTGAGGAGCGCATATGAGTTCCTGAATGCAGATAAACGGGAATTCCGTTATCAGTTACGGGGAGTAGCATTTGTTATGGTTGAGGATGGCTGGAAACTTCTGAAACCAGAGGAAGTTGTTATAAATCTGGACAATGAATCAGACTTCAAGCCATATTTGTACAAACTTCCACTTGAACTTGGCACCTTTCACCAGTTGTTCAAAGTATTAGGAACTGAGGATGTTGTTTCGACCAAACAGTATGTTGAAGTATTGTTTCGCATATACAGAAGCTCAGAAGGCAAACAGCTGGACCCAAATGAAATGAGAACAGTGAAGAGGGCAGTGTCTGGGCTCTTCAAAAGTCTTCAGAATGAACCAGTACAAATCCGCAAAGACCTTGAATCCCTCAGAGATTTAACCTTTTACTTGCCAAGTCACGATGGTCGACTTGCCAAGTCAAACACGTTGGTCTTTGATGATGCACCACATTACAAGAGCAGAATCCAGGGCAATGTTGGAGTCCAAATGCTTGTTGATATGAGCCAATGCTATCTGGGCAAAGACCATGCCTTTCACACTAAGCTCATTATGCTGCTTCCTCAGAAACTAAGGCCTCGACTTTTGAGCAGTATCTTGGAGGAACAACTGGATGAAGAATCTCAGAAGATGTGTCAGTTTGGAGCTCTTTGCTCACTTCAGGGACGCCTTCAGCTATTACTTTCCTCTGAGCAGTTCATCACAGGACTAATACGGATCATGAAGCACGAGAACGATAATGCGTACATGGTCAATGAGGAAAAAGCAATACGGCTGTGCAAAGCTTTATGTGAGGGTTTGAAGGTGTCCTGCTTCGAGAAGCTACAGACCACATTGCGAGTCAAAGGCTGTAGTCCCATTCCACATAGCCGGAGTGAAACTCTGGCCTTTCTAAAAAGGTACGGCACCTCAGTCATCCACCTATACATACAACATTCTGATAGTAAGGACATTAATTTTCTGCTTGCCCTTGCGATGACCCTAAAGTCTGCAACAGACAATCTGATCTCTGACACTTCCTATCTTATTGCCATGCTGGGCTGCAATGACATCTACAGAATCACAGAAAAGCTGGACAATCTTGGTGTTAAGTATGACTCAACTGAGCCCTCAAAGCTTGAACTTCCCCTTCCTGGGACACCTATTCCTGCAGAGATACATCATATTCTTTTAATGGACCCTTTGAATGTATTCTATCCCGGAGAGTATGTTGGCTACCTAGTTGACTCGGAGGGAGGAGACTTTTTAGGGTCTTATCAGCCAACCTACACTTATGCCATCATAGTTCAAGAAGTAGAGAGAGAAGAGGACGGCAACCCAAGCTTTCTTGGGAAATACTACCAAATTGACATTGGATATAGCGAATACAAAATTGTGAGCTCCCTTGATCTGTATAAATTTTCTAGACAAGACGAGAGCACCCATATTCGAGATGGTGTCCCAACTACTCCTACAAGCCCATCAGAGAGTCGCTCCTCAGGCCCCAGGCTGGTACCGCCGATTTTCCCTGACAAGGAAAAGCACATAACTCCTCCTCCAAAGGCATCTCCGAAGAAGATCAAGCTTAACGCATTACCGGAAATTCTAAAAGAAGTGACATCTGTTGTGGAACAGGCTTGGAAACTTGCTGAAACCGAGCGAAAGAAGATCATAAGACGGTTATATCTCAAGTGGCATCCAGACAAAAATGCAGAAAACCTTGATATTGCCACAGAGGTTTTTAAGCACTTACAGAAAGAAATCAGCAGGATGGAGAAGCAAGCACAGGCAGAGCAGGCTGCAGAAAGAGCTTCAAGAAGAACTTTCTCTGCATCTTCCACTCGCTTTCAGTCAGAGAAGTTCTCTTATCAAAGATTTTACACATCATGGAACCAAGAAGCAACAAGCCATAAGTCGGAGAGGCAACATTTTCGAGAGCAGTTCACCAGCTATGCAGGAACGTCACATTCTAGCCGATTCTTTGTGCCACCATCCTTCAAGTCTGTGGGCAATCCTGTGGAGGCTCGAAGGTGGCTGCGGCAGGCAAGAGCCAACTTTTCAGCTGCACGAAATGACCTTCACAAAAATGCCAACGAGTGGGTGTGCTTTAAGTGCTATCTTGCCACCAAATTAGCATTAATAGCTGCTGACTATGCAGTTAGAGGCAAGTCAGACAAAGACGTGAAGCCCACAGCACTGGCCCAGAAGGTGGAAGAGTACGGCACTCAGCTCACTGGGCTGGCTAAAGATGTTCACATCTTGGAAGGTTATGGCGTTGACAGCCTCAGAACTCGCTATCCCGACCTGTTGCCTTTTCCACAGATTCCTAATGATCGGTACACTTCTGAAGTGGCCATGAGGGTCATGGAATGTACAGCTCGGATTATTATCAAACTAGAGACATTTGTACAGCAGAAAATATGAGTAGGTAGAAAAAAATCAGGGATTGGATCAAGAAAAGCCTTTGCATTACAAAAACAAAACAGCGGCCATGTGCAATATGAACACCGAACATTATGAATACTGTACAATGCAGGGGTTATTAGAAGCAACAGTATGCATCCAGCGGGAAGCTTATGCACATTATCATCAAAGGTGCTGAGGCCCATGCTTATTGCATATGTTTGCCCAAACATGTTCAAACAAATGCTGCCTGAGCCTGAAGATATTTCTGTGTGTAACCCTTTACTTTAACAAAAGGGTTTTTTTGACATGCAAGTGTAAATAAAAGCTACTAGGCATAGCAATATAATTTTTTTCTTTTTAAACCAAAGTTTGTTTATGTTCACCCTGTACAAAACCGATACGAATGTGCTGCTTTTTTACTTCATCTTTTATAGGAAAGTATTTTTCTTCACACGGTCAGCCATTTGACTGTATTGTAATTAGCATGCATTTGCACTGCACTTTTGAGTCAGGAGCGCTTGTGTGACTGCTGAGATTTGGTAGAGTGGAGACTATTGTAGGCTAAACACTGGTACGATTACAGTAAGAAAAAGTAACCTGATTTAGTTTGATGCTGCGTTCCATTTAATGTCAGAATTCCTAGTGGGAAAGTACCTGGCAGAGGAGATAGTGGTCACCTTGTGTGGTGCTCAGCCATTGCTTTTCGGTTGTGCTGACTCCTGTAAATTTCCCAAATGTAGTCCCAACTTCATAAATCCTCTCTCTTTTTAGTTTTTACAAAAAATATTTTAAAAACTATTGGGGCTTAGCGGTTAGAGCCCGGTAATCTGCCACTTATTGGCCCTTGAGTAAGGCCCTTAACCTCAACAGCTCCCAAGGCGCTGCACCGATGGCTGCCCAGCCTTCCGGGCATTTGTGTTCACTGCACTGTACAGAGGCCATTTTCCATCTGTGCTTACAGTACAAATATGGTTGACTTGTTTTGGCAGGAGAGCCAAACATCTCCGCTAAAGTAAAGCACTAGTATTATACAGTTTATCAGCACTTCCATCTATTTATCCATTTATTTACTTTCATCTCATTAAGTCAGTCGTACACACAGTTCTGTCCAGTTTCTATCTATAGCCATGTTCCCATGTTATTGCTAACCGAGCTAACCTGCGACTATGCTAACAATGCTAACCTGGGACATAAAACTGTAAATAAAACACGTTATTTCATGCTCCTACATCTGAATTCTAAGGTAAATGGAACGCAGCATAAAATGTCTGGGAATTATGTGTGCTTATGTGTCTTGTGGTGTTGGTGTGAAAGTTGTGTGACAAAAGAATCACTGTATTACGCAAAAAATATATAAACATGATATACTGTACTATTGAGCAGGCGCAAGGTTCCTCGCGACATACAGGAGCTCAGTATTGAAGTTTCAGTTCGTGAAAAAGACCAGTAAAGTGCATCCTTCAGTGCAGTATCTTTTCATTGGGTATTTTATTTCTTTGTGTAGCCTGTGGAAATTGTTTTTTTTTATCATCTGTATCTCCAATGCACAGTAGGGCTGTTTGAGCACATTCAATTTAACATGCAAAAAACACGCTATATACAGTACACTGATCAGCCATAACATTAGCACCACTGACTATAACAGAGGTGAAGTGATTATCTGGTGGCATCCAGTGATTAGCTAAAAGTGGTCCAATGCAGTGGACCAGAAACGGGATCATGGGCCCCTAAAGTTTTTGATGGTATCCATGGAGGCCCCATTTTACAATTAAAATGATTTATTAAAGGATCTGTTGCTTCATGCCTGTTTGGGTCATATAACCAACAATAGTTGGTGGCATATAACACTAATGTTATGGCTGATCTCTGTATGCTGTATATGCACAGACAGGTCCATAAGTATTTGAAGATTTGGAGTGGAGATGAATGAGGTAGTGGAGATTTGTAGACTTAAATAGCATTATCTATGTTTTTAATTACAGTCATTTTACAGGCCCAAAAACAAGTGAACAGACCTTTTTTGTAGTCAGTGACCGTCTTATGTCTGGCATCCATGTAAATCAAACTGACAGATTTTCTTTCAAAATGTCATATTTACTGATGTAAACACATTACAAACCTTTGAACTAAA
>XM_007241992.3_solute_carrier_family_16_member_13_(slc16a13)
TAACGGTAGCTATTTATCAGATAATTCTGGCATATTATAAAATGTCATTACACCGGTCCTCTGTGTCTTCCCTTGGGCTGCTCTCGGAGTCTCCGAGGTCTATATTTTTGCTTTTAAAGCTGTGAATTATTTTGCAGCTCGTCTGAGCGCAGTGAAGTAGTTATCAGCGGCGGTTATTTATTATTATCGCTCAGACCGGCGGCGGCAGCAGGAGCCTCTATGGAGACAGAGCTCGTCTCTTGGACAACGGCCGCGCTGAAAACACCCGGAGATTTTCTCCCGGTCGGTCTAAAACCACAGAGACGCTGGCAGCAGGTTAAACTGGCTCACTGTCAGCCTGCGCTCACACCGGTGTCACCGCGAGTAACGCTTATATATGGAGGGAAAACGCTTGTCCTGAGAGTACTGCGAGCTTAACAGCGCTGAAAATGGACATATTACACTAAAACACGCAGGAAAGTTGTGATGAAGAATGAAAATTGTACAAGTCGGAATCGTTTATTTGTCTACTGGCTTTAAGACGAACATCCAAACTCACTTCAAGCTTCTGTAAAAGTCGCAGTGATGGGTAAAAATCAGGAGAAGCCAGAGCGGGAGCAGTCCTGCAGGCCGGTGGAGGCTCCAGATGGTGGTTGGGGCTGGGTGGTGGTTGGATCGCTCTTCATGATCTCGGCTCTGGTGTTCGGACTGATCCGCAGTCTGGGGGTCTTCTTTGTGGCGTTTGTGCAGTACTTTGAGGAGAGTGCGCAGGCGGTTTCCTGGATAACATCCATAGGAGTTGCTATGCAGCAGCTAATCAGTCCTATAGGCACCGCTGCTTGTAATGCCTATGGAGCTCGTCCTGTTGTTATGCTGGGAGGATTCCTGTCAGGACTCGGACTCATCTTGGCTTCACAGGCTACAACACTTGCACACCTTTACCTGACCATGGGAATAATTTCAGGTTCAGGTTGGGCTCTAGTCTTCACTCCAGCGATAGCCTCAGTGATGCAGTATTTCACAACACGGCGCTCTCTGGCCATGGGTCTGGGCTTCACGGGTGTCGGCCTCTCCTCCTTCGCCTTCTCTCCGCTCTTCCAGTACCTGGTGCAGACGTACACGTGGCGTGGAGCTCTGCTCATACTAGGGGGTCTCAGCCTCAACATGGTGGCTTGTGGTGCCCTTATCCGACCCCTTAAACCCCCCAAAGTTATGGAACAGGCTGAAAGCTCCTGCAAATCTAGTGGCTGTGCTTCTTTTCTATCCCGAGTGTGTGAATATTTCGAGCTGTCGCTGCTAACACACCGAGGCTTCATCACCTACAGCGTGGCAGTCACTTTCTTCAACGCTGGTTATTTTATTCCTTATGTCCATCTGGTGGCCCACAGTCGCCTCACCGGATTCAGTGAGTACAAAGCTGCGTTTGTCATTTCTGCCACCGGCGTGACTGACATCGTGGGGCGTGTAGTGTCTGGCTGGGCCTCGGACCTTCACCGCGTACGAACAGTCCACCTCCTGACCGTGTGGACGGGGCTTGTGGGCCTCTTTCTCCTTCTGCTGCCGCTGTGCTCTCTGGGAGGAAACTACGCTGGACTCTTGGTGGTCAGTCTAGCGTACGGGTTCTGCGCTGGGGCCATGACTCCACTGGTGTTTGCTGTGGTTCCGGAGATTGTGGGAATGGACCGCATGCTGGGAGCACTAGGTCTATTACAGCTTATAGAGAGTGTGGGGGGCCTACTGGGAGCACCACTGTCAGGCTGGTTAAGAGACCTCACAGGTTCCTACACTGCCTCTTTTGTGGTAGCTGGTGGGTTTCTTATCTTTGGCACCATAATAACAGCAACTCTTCCTCACTTCTTTTCTTGTACCAACCCTCAACCCCTATCGCCAAAGAAAAAGGCCAAGAACCAGAGCACTGAAGACGGGTTGCTCAAACAGACGTTATCCCCAGAGTCTGTGGAACATGAGAAGCTGCACTCTTTAGAGGATATACGTTCCTCAGACAACGATTCACAACAGCCTTCATATCACAATCGCACAACAGAACCGGGTTCAGAAGCGGAACACACACCTCTTACTGCAGACAGGACAGAGGCTGAGGGAACATGTGTTTAACACTAGAAACACTGACTGACTGACTAGAGATTTTTAAACTGCATGTTTTTTAGTGCAAAAGATTATAATGTGTTGTGAAAGAGGGAGGGAGAGAACTTGTCATTGTAGCAAGACAGAAAGCAGGACCATCATTAAAGTTGGCCACTTTACATCACCTCAGGTAGGCTATAAAGTATAATGCACTTTTGTATTTGCTGCTTTCGGCTATGGAAATGGTTTCTGCTGTCTGTAGCTCTATTTTGACGGGATTAGTTTTACAGTATATACTATACAGTATAGTAGATTATGGCATCTTTTCATTTTTTAAAATGAGCAAAAAAAATTCAAATGACCTCAGGTACAAACATTATTCCTGTGTGAATGCACATATGGGTACAGTTATGGTAGTTTTTTAAGCAAGTCTGTACCAAACCCAAACTCAGTCAAGACCAGAAAATGAGCCAATGAACACTTCAGTTTGTGGTAGCTTTACTTAGCCAAGTCTCCATCAGTGTTATGAACACACAGCTGCTAATGTTTATTCTAAAATTTCATTATAAACCACCTTTAAGTGGGTTTTAAGGTTATCTTGTGGTGATACAGTGCATAAATCAAGTAGCCACTCCCATCTCAGTCATTTCTTAGTTCATGCAAATGGTTCTTAAATATTACAGACGTCCTGTAGTATTGTATCAAGTTATATCAGTTCACCACCCCATGTGAAACTAATCCCATCCGAATAGGTCTTAAGACAGTGTTGAGACTTGCTGTGTCAAATTTTAGGGTCAGATAACTTTTCTTAGTTCTTAGTAATTAGAAGTAGTTCTTCTAATGTATTTTGCAACCAAAATGTAGGATGTGTCTTAAACATTGTGACGCATCATACATGTACGTACATGCTGACATATCATTCAAATAGAGGGCACTGCTCTCCTCACATATACTGATGCTATGACTTCCATTATTACCACAGTAACAGCCTTAAAATGGAATCAAATTTTACACTCTTTACTTGTGCATTATTAGGCTTCCTGCTCCACTGTGCTCCTTCTATCATTAACCAAATAACAGCATTAGGATGTGACGCACTTTGATGCCATTTGTTCCATCCGTTCCAAATCCAAACAGCCTGACCTGCTTTACAGACACTAGACCAGCACACACTGTGTTACATGTTGCCAAATTAGCACAGAGTGCTAAAAAGCTACAGCAGGAGAGAAAGCACAAATTTGTCACTATTCCACACACAGGGTTTCTTCACTACATAAATGGCAGCATATCTTTAGAAATATTTTTTTTTATATATGGACTGAGCCTAAACTCAACCTGTTTTATAGCCAATGGTAAATAACCATTGCAAATTATGTTACACAACAGAACCAGCATGCTAGTTTATAAGCAATCACATCAGTTTAATAATTTCTTTATCATAATTATTAAATTGCAGGACGTGCAGTAAATCAAACTAGGTCATGCTGCAGCTTTTTAGCTGCTTCATAGGAATGGAAACTGTTTCATATCTACCAGATGCAGATTATACTAACATGCCAAAATTCAGTACACAAAATTCAGTACACAAATTGATAAGGAAGTGTTACATCAGGGAATGGCCTGGGCATATACATGACTATATAGGGTTAAACACTGGACAGCATGCTCATGACAAGGTTGTGTGAATTATTAGAGTTTGAGTTAGGGCTGCATGATACATTGTTTAAGCATTGTTATCATCACGATGTGCACATGCGCAATAGTCACATCGCAGGACGTGATGGCAATTAAATCAAACACGTCATGTTGCAATGTTTTGATTCTTG
>XM_007245436.3_signal_recognition_particle_9_(srp9)
AAAATGAGCATGCGCAGAAGAGCATGGCAGCATTGTGAGCTGTGATTGGTTGGTGTCTTTCAATCAGTGAGCTGCTTTTAGATGATGTGGCCCTGTGTGCTGCTCTGTGGTTCTTCTCCGTGGTGTAGAGCAGCTGCTGGAGCTGTAGTTTATGTTAAAGTCTTCAAAAACACTCTCTGCTCTCTGCTCTGACTCGGTGTCTGTCTCTCTGGAGAATGCCTTATTACCAGACGTGGGAGGAGTTCGCCCGGGCGGCGGAGAAGCTCTATTTAACCGACCCGATGAAGGTCAGAGTTGTGCTTAAATACAGACACTGTGATGGAAATCTGTGTATGAAAGTCACTGATAATGCTGTGTGTTTGCAGTATAAGACTGATCAGGCGCAAGATGTAAAGAAGATTGAGAAGCTGCATGGGAAACTGATGAGATTAATGGTTTCCAAGGAGTCCCACAGTGGTGCAATGGAAACGGACTGAGTAATCTTTTGGGACTTTTAATTTTTGGATAGCAGTATGTATCTGCTCTGCTGACATTATTTGAAGATCATGGAATTTAAGAGCCCTGTTTTTGGAGTATGACAACTGGGAGGGTAGAGGAAACCGATGTCCTCAGCTGCATTCAGCGATCTCCTCATCCTGATATTTATTTTCTGGTCCCGGATGGACTTATTATTAGGCATTGATCTTGTATTATACATTGCTGGGTGACCAGTTTTTTTCTGATTCTAGGTCACACAGAGCTTGATTAGCTTATACCTGGAAACAGCAACTTTTCAGTTATTTTGGAAGAGTCTTGTTTGTGTTTACTAGCTCCATTCCTGGGGGCACAAATGCACTGCATGATTGTTTGTTCCTGCTTTGAAACAAAATGCTAAATGCAGCTTATAAAGAAGTTGACCAAGTTATATGACACTCAGGCAGGAAAACATATCTTGCAGGTGGAGTACAGGACTGGAGCTGGGTCTTTTAGTGATTATGTTACCAGTATGTTGGGGCTGCCAGCAAATCCACAAACCTGAACCTTCTGAGAGGTCCTGAAAACTAGTGTCAGAACCACTGCTTTGTACTTACTCACTGGACCTTTACTTTCACCCAAGTCTTCTGTTAATGGTGCATACATCTGGAATAAATTTCTTTCTTTTTTGAGA
>XM_015607831.2_rhomboid_like_3_(rhbdl3)
CATCCACCCGTTCCACCCCCGCGCCTTCGCAATGGTGACATATGGAATTATTACTGCTGAGGAGCTGTTGGTGCTCGGAGCCTCTCGAGACACCGTCACCGTCGCTGTCGTCAGCATAGGTGCCAACACTTTCGCGTGAAACCGGTCCCGAGCAGCACCACGCATGAGCACCGCGCTGCTGCCTGTTGGAGCGCGAGCACACTGAGCAGCTGGAGCAGGGGGCATGGCCACCGCGCGCCACGGTCTGAGGAAAGAGCGTCGGATGCCATAAGCAGGAGCACAGAGGGGCAGCAAAGTGGGGGGGCTCGTGAGGATGCCCACCGGGGCAAACGTGCACTCGTCTCCTGCGGTGGCAGCCAACGCAGAGGGGGAGGAGATCGAGGTGCTCGAGAGCACGGATGTTCTCCCAGTAGCTCCTGAAGATCAGTGGAAGTCTCTGTTTGATAAGTATGATCCAGAGAGTTCGGGATTCATCAGTACAGAGCGTTTCAGGGACTTGCTGGAGGCCCATGGATCGGAGCTTGACCCGCACAAGCTGGAGGTTCTGCTGGCGCTGGCGGACGGCAATGCAGACGGAAAAATCTGCTACCAGGACTTTGTCAACCTGATGAGCAACAAGCGCTCCAACAGCTTTCGGCGGGCGATCCTGCAGGGCAGCCGGCAGCTGAAGAACTCCAGTCTAACGGAGGAGGTGGGACTGGGCCTTTCCCAGAGACTGGTCCGACACGTGGCCTATGAGACGCTGCCCAGGGAGGTGGACCGCAAGTGGTACTTTGACAGCTACACCTACTGCCCACCACCATGGCTAATCTTGGCCATTACCATCGCAGAGATGGTGGTGTTTGTGTATTATGGGCTACAACTGGACCGTTGGGTGCTGCAGGTCTCCTCTCCGTCCTTCCTGAAGAGTCCTCTACCGTATCACCCTCAGCACAGAGCGCAGGCCTGGCGCTACCTCAGCTACATCTTCATGCATGCCGGGATTGAACACCTGGGTTTGAACATGGCCATGCAGCTGCTGGTGGGTGTGCCGCTGGAGATGGTTCATGGAGCCGCCCGTATCGGCCTTATTTACCTGTGCGGAGTCCTGGCAGGTTCGTTGGCCGTGTCAGTGACTGATATGACTGCACCTGTGGTCGGCTCATCAGGAGGAGTCTATGCCCTGGTCTCTGCTCACCTCGCCAACGTCGTTATGAACTGGTCTGGGATGAAGTGTCAGTTTAAGCTTTTCCGAATGGCAATGGCTTTGGTGTGCATGAGTGTAGAGTTCGGCCGGGCCGTGTGGTTGAGGTTCTACCCCCCAGCCTTCCCTCCATGTCCCAACCCCAGCTTTGTGGCCCACCTGGGCGGGGTGGTTGTGGGACTGACACTGGGCGTGGTGGTGCTTCAGAACTACGAGCAGCGGCTGCAGGAGCAGTCCCTCTTCTGGATCTTCTTCTGCGTCTACGCGCTCTTCATCTTCTGTGGAATCTTCTGGAACATTTTTGCCTACAGTCTGCTGGACGTCAAGCTACCTCCAGCGCCGTGAAAAAAAAAGACAGAGGGAGAGGGTCAATGGGATGTGTTTGTGTGCGTGTTGTGAGAAGGTGTGTGTAGACTGTACGTGTGTGCTGCCACATAACCAGTCATTATGGTTGGTGGTGGCTTCAGAACCAAAAGCCAAGTACCTCACTCCTGCAGTCTGTGGCTATGTGTGTGTTAGTGCCTAAAAATGCATCATTGCCATGTGCTGTCCAAGAAGAAGAAAAACATGAGATATGTAGCAAAACTAGAAAGTGGAGGTGGAGGATTAAACCCACAAAAACAACAAAACAGGATCATCTGATAGCCTGTTGATAAAGAGGAGCTTTAACTAGCAAACAAAGCTAAAAGCTAGTAGATGTAAATGGATGTTGTGAGGCTATTTTCCTTGTACTACATGGTGGCTGTTGTTAGAAATGTTACCAGTACTATTCAAACTGGGTAGCTGTACATAGGAAAGTGGGGTAATGTAACTTTGGCCAGTGTTTCTGAGTGATTTTAGTCATGTCTGATTTCACAGTCAGTTATTATTATACAGTGTGTGTTCCCACATTCCCAAATATAGCCCGGTAATATTGTAAGGCATCTACAGATAAAAGACTTTCCTGGCTGTTGTAGGGAAACGTATGCATTTTCATGGCATTTGAATATGGCAGTCATTAAGCTAAACATGTGAGCGGTGAGAGTACAGTTTTTCAAATTTTGGACCAGAACTGGCCCAACTGCAGATCTAGACCATCCCAGCAACCAAAACGATCTATAAATGTTTAGAAAAAAAATCAAAGTAAAGTTTTTAAGAGGATCCAGAAACGTTAGCCTGTAACGTTACAGATAAATACTTTCCAGGAACGTTCTAAAATCATGTGAGGTATTATTGGTTTACATCATAATGTTATTACAAATTTCTGACAACCAAAATGAAACACAAAACTAATACACTGCACTGACATCACACTGATAAATAATATAGCACATTAATATTTACTAAATGTGACATATGTAACATTTTCCAAACAAAAGAATTGTAGTTTATTTAAACACTAATAGAACATTTTTGTATTTACACTAATAACAATATTTTAAATATTTTTTCACTGAATTTGAAACGCCCAAATTCAACTGTAAGTATATATGAATAAATGTTACTGGAACATTTAAAGAAAATATTAAATTAAAACATTCTATGAACTTAAAGAACATCACAAAGTTTTTACAAATTTCTCACACAACCAAAATAGAAAACACTGAAACAATACAACTAATACATTGCACTGACATCACACTGATACATAATATTTAATAAATGTAAAATTTGTAACATTTTCCAAATGAAAAAAATGTAGTTAATTTAAACACTAATACAACATTTTGGTAATTACACTGATAATAATGTTTTAAATATTCCTACAGAATTTGAAACGTCTAAATTCAATTGTAAGAATATATAAATAAATGTTATTGGAATATTCATAGAAAGTATTAAATTAAGACATTCTAGGGACTTAAAGAACACTTGACAGATTGAAAGTTCTAAGAACCAATAGAGGTAATATAAAAAAAAAAACTTTACTAACTTAAAACTGTTTGCTGGGATGATACATTTGCTTTGTGGGGACAATAACTGCTTCAACAGGCATGTTGATCCTGTTCACTCGTGTTTCTTTAAATATGGAAGCACTTGCTTACCGGTATATGTTCTGTGGCACCGTATGCAACCTACTATAAATATAAAACATTTACATACAACGAGAAAAAACTTTCTAATTTATGTGCTGATGATTACTATTGGCTGCATATTCGCAAGCTTATGGAATTGCTAACAACATGTTAAAACTACTTCTACTACTGCTAATAATAATAAATAATAAAGGTTTGCTTTTTATTAGCAGCCAAACAGATGTGTGTAGTGTGGGAACAATGCACAAATCCTTCTAGCTACAAAGGTAAAGTCGTTCTGCGGAAGAGTTACATTACCTCTCCTCCTCATGTAACACTGATTCCGTCCATACAGTAATTACTGTTTTTTGGCTTTAAAAGTGGTTCTACCACCAATATAATCCCATATTTCTGTCCCCAGTGATTCCACAGCCATGAATGTTAGCCTGCATGGCATCTGCTAGTTGACATAACAGAATTAGCAATTGGCATTCTCCTTCAAGCATGTTAAGCTCCAGTGGTGTTGCCTTTCCTGCGGCAGTAAAATGATGTGGTGGAGCTTTAAGTGTCGTGGAGATAGCGCATGCTAGTTTTGGTAGCATTAATGTGGTAAAGAGATTTTGAGGTTGTGGGAGGACTGGATACGACTACAGTGGGAATAAGAACTTTAAACAGCTACTATTTTAAAATGGTGAGAAGCACATAAGTCATATTACAACCAAGTAGCTAAATAATCACTGCTGCTAGCTTTAAGGTTTAGCCTTTAGCTGGCTGTGTGCTATCCAGCTACCTGCTCCATAAAACTGATCTTAGACATATGTTCCTTCGTCCAATTCCAACTGAAAGTACTGAAAGTGGAGTGGTAATGTATTACACCAGCTCTAATATTCAGTATTCAGAGAGAAAACACACATTAGCACACACAGCGTTGCTTCATACCCTGAGGGTTCAGCTACATAGCTATATTTAAAGACGTGAGTTTGTGTTAGCAGCAAGTCTGTAGGAAAGACCAGTGTTTCAGAGCTTGACTTTATAGTGAACGTTATATTTTTCTAAGTGACGTGAGAAAGAGAGATTGCTACTGTACCTCCAGTGTTTTGTTTTTTATTTATTTCAATATTGCCAAAAATGGTTTCAACTAAGTTTCAACAATTAATAACCACAATTCCAGTATTAGGGACTAATTATTAGTCATAATAACCATTGTTCTAACAAAGATGTGAATATTTAAGTCATACATTTCATTAAAACATATAAATCTGTTCCGGTAGCTGCACTGAAACCAGTTAAAGGGGCATTCTCACCCTTTTATAAGCATATTTTCTTGTTAAAAAATAACAAAACCACTATTCAACGATTGACGAATTGAAACAAGATGTGCTTTGGGGCATACACTTATAAATATTATTTTTTGTTTGTTTGTTTGTTTGTTTGTTTGTTTTTTTCCCCCACTAGCTGGCCAATTCAGAACAAAATCATCAACATCATATTTACAGTGCTGTGAAAAAAGTAATTACGTATTTTCAAATCTTCTATTGTTGCATATGTATTATATGCATATTCAAATGTTTTGGATCATTCGGCTAATTGTAATATGAGAAGTACAACAATAGTAAACAGCTTTTAATTATTCCATTTATTGAAGATAAAGATTTATTGCAAACCTAAATTCAGTTGACAGATGCATTTAGTTTTAGTAGCCACACCCAGACATGATTGCTGTCAGACCTGTTTAAACTTAAAGTGACAGTCTGTAAGTTTAGGAGATTCAGAAACATCTGTGGTGAAAATGTGTAATTGCACCAAGCATGCTGAAAAGTACTTTTAAAATGTGCTTTGTGCTGAGGTCTTCTTTCAAAGAGGATGAATGTTGTGATTTTAGCGAGGACTCTGTTGTGCTCCCTTTTACCTTGGCAGCTCTCTTTGATTATAATTCTACCTTTCTGATATTTCCAAGTTTGCAGTATGTCCTGTAGCAACGCTGCAGTAATCAGCAAAATCTGTTGTAAAGACGTGGTGTGGCCAGAAAAACTTTTAGGAAAACCTACCAGAACACTCTGTTTTCTAGAATGAATATAATTGGCTCTGCAGGGATGGTCACAGAAGCACATTGATGACATTTATTAGAATGTAGTTTGTCCTTCCCAACTTAGGAATGCTACTGCTTTCAACGTAAATTAAAAAATCTTAAGGACTGCAGCTTTAAGTAGAACTTGTCTGGAATATAAAGCAACAATAGATTCTATTTTATAGTCTGCTTCTTCACAGCACTGTATTACCCTCTGTATTGATTTGAACCAAAAATCAATTTATTTATTTATGCCAAAAAAGAAAAATCCATCAAGCCAATGTTCTATGTACTCCACATATTAACATATTACATGCTAGTTTTAGGTCGAAATGCCCCTTTAACAATGGCGAATGTAACAGACTGGCTTTCATGCACAATTACAACACAACACTCAAGCCAGTGTACATGTGATATAGCATATGTTACAGTATATATCTGTTTATATATAGCTGTAGTCGTCAGGCAGACCGTGACTGTGTCAGAGATAACTCAAATAATTGGTATTGTGTGAAGTCCCTTGCTAATGAAGTGTGTGTGTGTGTCTCTGTGTTCTATACAGATGGTGCTAGTATAATTTTGAACTGGTTGTTGAGTCTCCATGCCTTTTAGTGACTGATTTAAGATCAGCTCCCATTAGGTCTATGCACAACCGTCATTTTAGCACAACAGAAACAAAACTGACAAAGAAAAGCCTGATAAGCGCTCAGCCTCCTCAAACTAGTGTGCGAGTACAGTTTCTGTCAAGCTAACAGGACAAAAAAAGCTAATCCCAGCTAACCTCAGTCATAAAGGCTCAAGTATCAAGTGCTTTCTCTCATGTTACTCTGCTGTTCATGCTCTGAAGAGATGTGGTATATTTTAAACGTAAGTGTTGAAGCTATTTTCGAAATGCCAATCTACTGCGTTAGCGTGCAGCGCTGTGCTAACCTGGCTACTGAACCCCAGTGACGATCTGAGGCTATGCACTAAGGGCTTACACAGCGCTGACTGAGAGGATGCTCACTGAATATATATTTTAACATGCATATTTTGTAGATTTGATATGTAAATATGAATTACATTTAACAGTTTTATGATGGAAAATAA
>XM_022665963.1_VPS35_retromer_complex_component_(vps35)
ATCATGCCTACCACTCATCAGTCACCCCAGGATGAGCAGGAGAAGCTGCTGGACGAGGCGATCCAGGCGGTTAAAGTACAGTCATTTCAGATGAAGCGCTGCCTGGACAAGAACAAGCTGATGGACGCACTGAAACATGCCTCGAACATGCTGGGGGAGCTCCGGACCTCCATGCTCTCTCCCAAGAGCTACTATGAACTCTACATGGCCATTTCTGATGAGCTGCACTACCTGGAGGTCTACCTGACTGATGAGTTCGCTAAAGGTCGTAAGGTGGCTGACCTGTATGAGCTGGTTCAGTATGCTGGTAACATCATCCCCAGATTGTATCTTTTGATAACAGTTGGAGTGGTGTATGTGCGCTCGTTCCCTCAGTCCCGGAAGGACATTTTGAAGGATCTGGTGGAGATGTGCAGGGGGGTGCAGCACCCTCTCCGCGGGCTGTTCCTCAGGAACTACCTGCTGCAGTGTACCCGCAACATCCTGCCTGATGATGGGGAACAGTCTGAGGAGGAGATGACCGGAGACATCAACGACTCGATTGACTTTGTCCTGCTGAACTTTGCTGAGATGAATAAGCTGTGGGTGCGGATGCAGCATCAGGGCCACAGCAGAGACCGGGAGAAGAGGGAGAAGGAGAGGCAGGAGCTGCGTATCCTCGTGGGAACAAACCTCGTCCGCCTCAGCCAGCTGGAGGGAGTCAACGTAGAGAAATACAAACAGATTGTGCTGGCTGGAGTTCTGGAGCAGGTGGTGAACTGCCGAGACTCTCTGGCACAGGAGTACCTCATGGAGTGCATCATACAGGTCTTCCCAGATGAGTTCCACCTCCAGACCCTGAACCTGTTCCTCCGTGCCTGTGCTGAGCTGCACCAGAACGTCAACGTCAAGAACATCATCATCGCCCTCATTGACAGGTTGGCTCTGTTTGCCCACAGAGAAGATGGGCCTGGAATCCCTGCTGAAATCAAGCTATTTGACATTTTCTCACAGCAAGTTGCGACGGTTATTCAGTCTCGGCAGGACATGCCCTCGGAGGACGTGGTCTCGTTGCAGGTGTCCCTCATTAACCTGGCTATGAAGTGCTACCCCGACCGCGTGGACTACGTGGACAAGGTCCTGGAGAGCACTGTGGAGATCTTCAACAAGCTCAACCTGGAGCACATTGCGACCAGCAGCGCCGTTTCCAAGGAGCTGACCAGGCTATTGAAAATTCCCGTGGACACCTACAATAACATCCTGACTGTGCTGCAGCTCAAACACTTCCCACCGCTCTTCGAGTATTTCGATTATGAGTCACGCAAGAGCATGAGCTGCTACGTCCTCAGCAACACCCTGGACTACAACACCACCATCGTGGCCCAGGAGCAGGTGGATGCCATCCTGAACCTGGTATCCACACTGATCCAGGACCAGCCGGACCAGCCAGCAGAAGACCCAGACCCAGAGGACTTCGCTGAGGAGCAAAGCCTGGTGGGACGCTTCATCCACCTGCTGCACTCAGAGGACCCAGACCAGCAGTACCTGATTTTAAACACAGCCAGGAAGCATTTCGGCGCTGGGGGTAATCAGAGGATCCGCTACACGCTGCCCCCTCTAGTGTTCGCCGCCTATCAGCTCGCCTTCCGCTACAAAGACAACTCGTCCTCGGATGATAAATGGGAGAAGAAGTGCCAGAAGATCTTCTCCTTCGCCCACCAGACCATCAGCGCGCTGATAAAGGCCGAGCTGGCCGAGCTGCCCCTCAGACTCTTCCTGCAGGGGGCGCTGGCCGCCGGGGAGATCGGCTTCGAGAACCACGAGACCGTGGCGTACGAGTTCATGTCCCAGGCTTTCTCTCTGTATGAAGATGAGATCAGTGACTCTAAAGCCCAGCTGGCTGCCATTACCCTCATCATCGGCACGTTCGAGCGCATGCGCTGCTTCAGCGAGGAGAACCACGAGCCGCTGCGTACGCAGTGCGCCCTGGCCGCCTCCAAGCTGCTGAAGAAGCCTGACCAGTGCCGGGCCGTCAGCATCTGCGCACACCTGTTCTGGTCCGGCCGCAACACCGACAAGAACGGAGAGGAGATCCGTGATGGGAAGCGTGTGATGGAATGCTTGAAGAAGGCTCTGAAGATTGCGAACCAGTGCATGGACCCGTCCCTGCAAGTGCAGCTTTTCATCGAGATCCTCAATCGATACGTCTGTTTCTACGAGCGAGAGAACGACGCGGTGACCGTTCAGGTTCTGAACCAGTTGATCTCCAAAATCCGCGAGGACCTGCCCAACCTGGAGGCCAGCGAGGAGACGGAGCAGATCAACAAGCACTTCCACAACACACTGGAGCACCTGCGCCTGCAGAGAGAGTCGCCTGAATCCGAGGGGCCGGCGTACGAGGGTCTCGTTCTGTAGGGTCTGCACACTCACTGCAGGAGTACACAGGCATACACACACACACACACACACACACACCTACATTCGTTTGGGTATACATGTACACACACTCGTGCGCACACAGAAAACACACACACACACACACAACACACAAAACACACACACATATATAGAGAGATATAGTATGTATATACACCTTCCCGCACATGCACACCGGGGGGGTTTCAATATGGCAGAATAAGAGCCACCCCATATTGACATCTCTACCAACTACCTGCTCATCTCACTGCGTGTCATCCTTCCTCATCTTTTTCTTTTCCTCTCTCTCACTCATATTCTCTCTCTCTCTCGCTCAGAGCTCAGCTTGTGTGATTCATACCTGTATACATTATTGTATGGTACATGGTGTTGACATTGCCCTGCACTTCCTTTCTTTCCATTCCATCATTTTAGTTTGTTTGTTGTCCTCCACCATCTGAGGAAGAACCAGGGCACAAGTAGGTAAAATAGATGCAGAAGACTGCAGATGAAGACAGAAAAAGGCAGATAAATGGCAGATATATGCGGATAACTGCAGATAAATACAGAAAAAGGCAGATATATGAGGATAACTGCAGATAAATACAGATAAATGGCAGATATTTGCAGATAACTGCAGATAAAGACAGAAAAAGGCAGATAAATGGCAGATATATGCAGAAAAATGCAGATAAAGACAGATAAATGCAGTTAAAGACAGATAAATGCAGTTAAAGACAGATAAAAGCAGTTAAAGACAGATAAACGCAGATACAGACAGATAAACGCAGATACAGACAGATAAACGCAGATACAGACAGATAAACGCAGATACAGACAGATAAACGCAGATACAGACAGATAAACGCAGACATACCCAGAGGAGATGCAGAAGAACAACACAGAAGATCATCCCAGCGCATTATTTGCTTCATTTGAGCCGTGCATCACTGTGTGGAGACCTCATTGTTAGCCTGAGATGTGACGCAGCCTCTCTGTATTCATCACAGGCAGCGTGATTGTTTGCTTAAGAGACTTGCATTTGTCGTATTTATATTCCTCTTCTCTTCCTGGTCCCTGTCATCTCTCTCTCTTTCTCTCTCTCTTTTGTTCTTTCTTTTGTTTTCATGTGCATCTTTATTTCTGTGGTGGTATTGCTGGAGCGGAGCGGCGAGTGACGCGCGTGGAATCGGTGTAAAACAGTAAAAACATTAAAGTGTGTGTGTGTGTTTAAATCCTGAAGCACTGGCTTTTACATGCAGCGAGCTGGACGTGAGCCCGTGTGGATGAAGAGTGTCTGTGGCTCCCAGTCTTGCAGATTGCAGATTATTATTATTATAATTATTATTAAGTCCTCATCTTTTGAAGAACCACCTCTGTGCATCTTGTTACTCTTGTTACTTTTGTTTTTTTTGTTTTGTTTTGTTTTGTTTTGTTTTTTTTGTTTTTTTAATCATGATTCCCCCTCTACCCCATATATTGTATGTATAATCTAATTGTAAATCAGCTAAAACAGAATAAATATCATTGATTTCATGACATTTGCACAAATAAACAAAATGATATTAACCCCA
>XM_022663733.1_connector_enhancer_of_kinase_suppressor_of_Ras_1_(cnksr1)
CCTATTATTGGCTCTCTCGACTGACTCTTCCAGTTACCTGGGGCGTTAGAGGCGTGGCCTCCGCAGCGCACCTTTCCACCCTTTCAGCGCACCTTTCCCTCCCTCCTCGCGGCTGAGAGAGAGACAGTCCGGCGGGTTGGGTTGGAGCCCCGCGTGTCCAGCCATGGAACCCGTCTCGAGCTGGAGCTGCGCGCGAGTCAGCAAGTGGTTCAGAGGTTTGGATGCGTCTCTGCAGCAGTATACGTTTGAAGAGTGGAAGCTGAGTGGAGCAGATCTGCTGCAGTTATCTTCTAATCGACTGGAGAAGCTCGGAGTGCACAAGATTGGACATCAGGAGCTCATTCTAGAAGCAGTAGAGAAGCTCTGCAGCCTGACGTACGGTGCATGTGGGGAGACCCTGCGCAGTGTAACAGAGAAGCTGCGGGCGGTCGCTCACTCTCTGCAGATGGGAGTTCAGGGCCGCTGGCGTGTAAACACTTATGATGGGCAGAGCAACACCCAGCTGTCTCCTCAGGTACTGCAGGTGGTGGTGGATCTCATCACTGCATCTAAAGGACTGTTCTACATGTTAGAAAGGTATCAGTGCAACGAGTTTACGGGATACAGTTCCAATAAGAACATCATTACTCTGTGCACGGAGTTGGGCACCATCGTCCACAAGGACGTCACAGTCTTTGAGAAGGAGAAGGACATCATAGCGACTTCTCGTCAGTTGGTGGCGATCTGTGATGAAATTCTCACCAGTGTTCCAGAGGCTGTGCTTGCCCACAGTGCTCAGCTGCACAATGTAGACCTGGTGCCCATCTCTCCTGGAGAACAACTGGGTATCGAGATCACGTCCACTGCCTCCAGCCATCACTTCATCTCCGGAACAGCAGCTGAGTCTCCAGCAGAGTTCTCCGAGAAGATCTTGGCAGGAGACGAGGTCATTCAGGTCAATGACCAGATTGTGGTTGGCTGGAGTAGGAAGAATCTGGTGGCAAAGCTTCAAGAGAACCCAAATGGAGTGACTTTACTGCTGAAACGAGTTCCAGTGTCTCTCAGACGGAAGGAGAAAACAGAATCTCTCACTCGGTCAAATAAGGACAAGCACCAAGAGTCTGTCGTCTCTGGTGAGAGGGAAGAGGAAGAGGAGGAAGACCGGAGGAGCAGGGGCTCTGTCTTTGAGAGAGTGGCTTCATCTGTCCGCTCCACCGTGTCCAGGATCTCAGTTTCGCCCCCTGATGGTCAGCAGGTGACGACACAGGAAGACTCAGACCTGTTTAGTGACAGCAGCTTTGATGGAACACACCCTGCACTTCTCCACCAGCAGGGGGCGGTGTTAGAGGGGGCTTCGCTTGGTGTAACAAGGAGTCCGTCTTCCCTCAGTCTGGACTCCAACAGGTCCAGGGTCGGCTCCTGCCCCGAGATGAGGGGCAGTGTGGAGGAGAAGGAGACCAAGAAGTGCTCCACCAAAGGCACACGGACAGCGATGAGTCGCAGGCGGGTGTCCTGTCGAGAGCTGGGCCGGCCAGACTGTGATGGGTGGCTGTGGAAGAAAAGAAAAGACACGAATGTGTTCACGACTCAGAAATGGCAGAGATTCTGGTTCGTCCTCAAAGGAGTAACCATGTACTGGTACACCAGTCAACAGGAAGAGAAAGCTGTAGGTCTGGTGAAGATTGGGAGCTACAGCATAGAGAGCGCAGGAGAGCACAAAAGAAAATATGTCTTTAAAATGTTCCACCCACGCTTTCAGAACTTCTTCTTCGCTGCTGACAATGTTACCGACATGAGCAAGTGGATAAACTGTCTCATAACGGCCATTCAGAAATACAAAAAACTCCAGCAGAACCCTCCAGACACTGAGGCCGAGTGTTACAGTGAGACGGAGTCAGAGGAGGATGGGTCAAACTCACCCCGAATTATAAAGAAAAAAGTCTCTACGGCCCAGTCCAATACCCTCCCTCGAACACTAGGGAGAAAGAATAAAGCAGCAGGTGGCACTGGAGTAACAACTTCACCAGCAGGGGGCACTAAAACTGCAGGAGCTCCGGACGAGATGGGCGAGCTGTTTAATAAGCTGAAAGAGGGAGGAGTGTCTCTGATTGGTCAGAATCAGCCAACCACTCATGACCAGCTAAGGAGGTCCTTTATCCGTCGTAACAAAAACCCTGTTATTAATGAAAAGGTCCACACACTCCGCGCCTTGCACAGTACACTAAAGGCAAAAGAAACGGAGTTAGTGCTCTTAAACAAGCTTCTGGAGGATTCAGAAATGACGCCGCAGAAGTTCAGACAGTGGAAACAGAGAAACGAGGACCTTCACCAAGAGATTGAGAAACTTGCTGCTGAAAAAAGAAAGAAACATGCAGAATCAACCCCAAAGAAGACCCCCGAAAAGACCCCGGCTAAGACAACCAGCGAGGCCGGCAGTCTGAGCGATGGAGAACAGCTGGTGGATGCTGAGCCACATAACGATGGAAAATCTGCCCAGGAGTCCCTTTCGGAAGAGCCGGCCGATGAAAGAGGAGAAAGCAACTCCTCTGAAAATTTCTTCTACATCTGAGCCCAGCACAACGTCTGCTGGCCAACGAGGTGTTCCTCCACCCTTCCTCTGTTCAGAGCCGGATGTTTCCATTTTCCAGCCTCTTTTGAGGAACAATTGACATCAGTGTTGCTAAGCAACATATGTTATATGTATTTCTAAGATGGCTTGATTGGCTAGCTAATCACAGCAGCTCATTTTCAGTGAGTTGTGGTTGTTTTATTGTCTTCGCTTTTCAAGTGGAGCTTGTGGGTAACACTGCGAGATCTCAAGTTTGTAAATATATGTTTTACAGATTATTCTGAAATAAATAACACTGGAGTTATTGAAATATAATAACTTTGACTCTTCTGAGCTACTATGGAGCAGTATGAACACACAATGGATGAGTTTTTCATTGCATCAGAGATACGATGAACCTTAACACGAGTCAGAAATGCTGGACATGTGCAGAAGAAGCACCACCATGTTTCTGATGATACATAAATATATATGGATGGAACATTGTTAGCCATCACTGGAGAGGAATCCAAGTCTTTATTATAGCAGCCTGTATTCAGCTGGATCTGTGTTCACACCCAGCGGGTAAAAGCGGCCCAAATCATGTTATCAGTATGAATGTGCAAAAAAACTAAGAAACAAAATAAATCTGCCATTTTTATTCTGATTTGGGCCATTTTCATATGTGGTATTAAAATCTAATCTCTGATATCTGAATTCATTGCAAAGTAACTCAGTCTGAACAGCAGATCGGTATTTATGTGACTTTTTCATCAATACTAATATATATATGCCCTGAAGTGTCATGTGAATTATTGCTTTTTTTATACCTGCATGTAAGTTTGAGCTTGAACTGTTCAGGCGAATGTTTAATCTAGGTCACATAACAGCAATGAACACTGTGAACAGTTTAAAAATACCCGATTTAGTGAGAAAATCAGATTTAAACCAGTTCACTTAGTCCTTTTTTGGTACATCCATCCACCACAGTTCAACCAGAGACCAGGACTTATCAAAGCTTCATAGAATCAAATCAACCAACCTCAGTTTATTTCACATTAATCTGAAAGTGAATTGGCTTGAATTGACTGCAGTGCTGTTTGTGTTTACACTATACAAAAAGTGAACTCTAAAGTGAATTCAATTTTGTTTTGGGTTTTCTTCGGCAGCGATGAGGTCTGAATTATGGATAATGTGGTTCAAGGTCTTCATATTGTATAAATAAGAGGTGGGTTTCCAAAATGATTGTAGCACTAAGCACTTCAAAGCCTCATAACTCTAAAGCACATTATTAAAATGACAAGCATTTTCCAAAAATCTTTGTAACAAATGTAGTATTTACACCTGTTAAGTAACTTAAGAGAATTCCAACTCTTTTGTGACTTACTAAGTACTTCTTAACTTGATGTTTGGTGTGAAGTTCCACATAAAAAAACCCTGTAATGATCAAGAGCTTAGACGTTAAAAATAAATAAATATTTAATATGTAACTGCCTTGTATGCCAAAAAAATCTAGACAAAAATTATGTGATTAATATGTTCCTAGTATTACATAGACAGTGTAGCAATTCCCTCAGTATGAATGTCATTAATTCAGGTCTAAATCTAAATAAAGGTTTATAATGTTT
>XM_022662213.1_exosome_component_7_(exosc7)
AGAGCGCGCGCGTCACTGAATAACGTGGTGCTGTGTGTGAGTGTGTATTAGAGTGTATAAGTAAATATAGGAGTATATAAGAGTATATTTACTACTATAGTAGAGTGTATAACAGTAGAGTATATAACAGTAGAGTATATAACAGTAGAGTATATAACAGTAGAGTGTACAGCATGGCCACAGTGCAGGTGAGCGAGGCTGAGAAGGTGTATATAATGCACGGAGTGAGGGATGATCTGAGGGTGGACGGGCGAGGCTGTGAGGACTACAGACACATGGAGGTGGAGACGGACGTGGTCTCTAACACTGACGGATCTGCTAAAGTCAGCCTGGGACACACAGACGTTCTGGTGGGAATAAAAGCTGAGATTGGGAAGCCGAAGCCTGCAGTTCCAAACGAGGGATATGTGGAGTTCTTCGTAGACTGCTCGGCGAATGCGACGCCGGAGTTTGAGGGGCGTGGCGGGGAGGAGTTGGGGGTGGAGCTGAGTAACACTCTGTATAAAGTATTTAATAACAGACACAGTCTGGACCTGCGCTCTCTGTGCATCTGTCCTGGAGAACACTGCTGGGTCCTGTACATCGACGTCCTGCTCCTGCAGTGTGATGGGAATCTGTTTGATGCGATGTCTGTCGCTATTAAAGCAGCTCTATTTAACACACGGATTCCTAAAGTGCAGGTATCTGAGGATGAGGAGGGGGGGAAGGAGATCGAGTTATCTGATGATCCGTACGACTGCATGCGCCTCGACGTTACTAACGTTCCCTGCATCGTCACCCTGTCCAAGATTGGTCACAGGCACGTGGTGGACGCCACGCTGCAGGAGAAGGCGTGTTCGGTGGCCAGTCTGCTGATCTCCATCACTCATAAAGGGCTGGTGACCTGCGTCCGGAAGCTGGGGGTGGGGAGTCTGGACCCCGACAGCATCTTCGAGATGACCGAGGTCAGAAACACCGGAACTGAACATCCTGTTCAAACACACACACGCACACACACACACACACACACA
